# Supplementary material for: On the Adjacency Matrix of RyR2 Cluster Structures
Source: PLoS Comput Biol. 2015 Nov 6;11(11):e1004521. doi: 10.1371/journal.pcbi.1004521 (PMC4636394; doi:10.1371/journal.pcbi.1004521)
Supplement: S1 Dataset — (ZIP) [file pcbi.1004521.s001.zip]

Archive with 108 entries (107 files):
- Coordinates/
- Coordinates/2qrt_circ08to09_1.txt
- Coordinates/2qrt_circ08to09_10.txt
- Coordinates/2qrt_circ08to09_11.txt
- Coordinates/2qrt_circ08to09_12.txt
- Coordinates/2qrt_circ08to09_13.txt
- Coordinates/2qrt_circ08to09_14.txt
- Coordinates/2qrt_circ08to09_15.txt
- Coordinates/2qrt_circ08to09_16.txt
- Coordinates/2qrt_circ08to09_17.txt
- Coordinates/2qrt_circ08to09_18.txt
- Coordinates/2qrt_circ08to09_19.txt
- Coordinates/2qrt_circ08to09_2.txt
- Coordinates/2qrt_circ08to09_20.txt
- Coordinates/2qrt_circ08to09_21.txt
- Coordinates/2qrt_circ08to09_22.txt
- Coordinates/2qrt_circ08to09_23.txt
- Coordinates/2qrt_circ08to09_24.txt
- Coordinates/2qrt_circ08to09_25.txt
- Coordinates/2qrt_circ08to09_26.txt
- Coordinates/2qrt_circ08to09_27.txt
- Coordinates/2qrt_circ08to09_28.txt
- Coordinates/2qrt_circ08to09_29.txt
- Coordinates/2qrt_circ08to09_3.txt
- Coordinates/2qrt_circ08to09_30.txt
- Coordinates/2qrt_circ08to09_31.txt
- Coordinates/2qrt_circ08to09_32.txt
- Coordinates/2qrt_circ08to09_33.txt
- Coordinates/2qrt_circ08to09_34.txt
- Coordinates/2qrt_circ08to09_35.txt
- Coordinates/2qrt_circ08to09_36.txt
- Coordinates/2qrt_circ08to09_37.txt
- Coordinates/2qrt_circ08to09_38.txt
- Coordinates/2qrt_circ08to09_39.txt
- Coordinates/2qrt_circ08to09_4.txt
- Coordinates/2qrt_circ08to09_40.txt
- Coordinates/2qrt_circ08to09_41.txt
- Coordinates/2qrt_circ08to09_42.txt
- Coordinates/2qrt_circ08to09_5.txt
- Coordinates/2qrt_circ08to09_6.txt
- Coordinates/2qrt_circ08to09_7.txt
- Coordinates/2qrt_circ08to09_8.txt
- Coordinates/2qrt_circ08to09_9.txt
- Coordinates/3qrt_circ05to06_1.txt
- Coordinates/3qrt_circ05to06_10.txt
- Coordinates/3qrt_circ05to06_11.txt
- Coordinates/3qrt_circ05to06_12.txt
- Coordinates/3qrt_circ05to06_13.txt
- Coordinates/3qrt_circ05to06_14.txt
- Coordinates/3qrt_circ05to06_15.txt
- Coordinates/3qrt_circ05to06_16.txt
- Coordinates/3qrt_circ05to06_17.txt
- Coordinates/3qrt_circ05to06_18.txt
- Coordinates/3qrt_circ05to06_2.txt
- Coordinates/3qrt_circ05to06_3.txt
- Coordinates/3qrt_circ05to06_4.txt
- Coordinates/3qrt_circ05to06_5.txt
- Coordinates/3qrt_circ05to06_6.txt
- Coordinates/3qrt_circ05to06_7.txt
- Coordinates/3qrt_circ05to06_8.txt
- Coordinates/3qrt_circ05to06_9.txt
- Coordinates/3qrt_circ07to08_1.txt
- Coordinates/3qrt_circ07to08_10.txt
- Coordinates/3qrt_circ07to08_11.txt
- Coordinates/3qrt_circ07to08_12.txt
- Coordinates/3qrt_circ07to08_13.txt
- Coordinates/3qrt_circ07to08_14.txt
- Coordinates/3qrt_circ07to08_15.txt
- Coordinates/3qrt_circ07to08_16.txt
- Coordinates/3qrt_circ07to08_17.txt
- Coordinates/3qrt_circ07to08_18.txt
- Coordinates/3qrt_circ07to08_19.txt
- Coordinates/3qrt_circ07to08_2.txt
- Coordinates/3qrt_circ07to08_20.txt
- Coordinates/3qrt_circ07to08_21.txt
- Coordinates/3qrt_circ07to08_22.txt
- Coordinates/3qrt_circ07to08_3.txt
- Coordinates/3qrt_circ07to08_4.txt
- Coordinates/3qrt_circ07to08_5.txt
- Coordinates/3qrt_circ07to08_6.txt
- Coordinates/3qrt_circ07to08_7.txt
- Coordinates/3qrt_circ07to08_8.txt
- Coordinates/3qrt_circ07to08_9.txt
- Coordinates/P93-to-P95_circ04to05_1.txt
- Coordinates/P93-to-P95_circ04to05_10.txt
- Coordinates/P93-to-P95_circ04to05_11.txt
- Coordinates/P93-to-P95_circ04to05_12.txt
- Coordinates/P93-to-P95_circ04to05_13.txt
- Coordinates/P93-to-P95_circ04to05_14.txt
- Coordinates/P93-to-P95_circ04to05_15.txt
- Coordinates/P93-to-P95_circ04to05_16.txt
- Coordinates/P93-to-P95_circ04to05_17.txt
- Coordinates/P93-to-P95_circ04to05_18.txt
- Coordinates/P93-to-P95_circ04to05_19.txt
- Coordinates/P93-to-P95_circ04to05_2.txt
- Coordinates/P93-to-P95_circ04to05_20.txt
- Coordinates/P93-to-P95_circ04to05_21.txt
- Coordinates/P93-to-P95_circ04to05_22.txt
- Coordinates/P93-to-P95_circ04to05_23.txt
- Coordinates/P93-to-P95_circ04to05_24.txt
- Coordinates/P93-to-P95_circ04to05_25.txt
- Coordinates/P93-to-P95_circ04to05_3.txt
- Coordinates/P93-to-P95_circ04to05_4.txt
- Coordinates/P93-to-P95_circ04to05_5.txt
- Coordinates/P93-to-P95_circ04to05_6.txt
- Coordinates/P93-to-P95_circ04to05_7.txt
- Coordinates/P93-to-P95_circ04to05_8.txt
- Coordinates/P93-to-P95_circ04to05_9.txt
