# Supplementary material for: On the Adjacency Matrix of RyR2 Cluster Structures
Source: PLoS Comput Biol. 2015 Nov 6;11(11):e1004521. doi: 10.1371/journal.pcbi.1004521 (PMC4636394; doi:10.1371/journal.pcbi.1004521)
Supplement: S1 Dataset — (ZIP) [file pcbi.1004521.s001.zip › Coordinates/2qrt_circ08to09_1.txt]

44	single-RyR2 of 2qrt_circ08to09.tif:image	0.488	0.428
45	single-RyR2 of 2qrt_circ08to09.tif:image	0.518	0.428
46	single-RyR2 of 2qrt_circ08to09.tif:image	0.548	0.428
47	single-RyR2 of 2qrt_circ08to09.tif:image	0.458	0.458
48	single-RyR2 of 2qrt_circ08to09.tif:image	0.488	0.458
49	single-RyR2 of 2qrt_circ08to09.tif:image	0.518	0.458
50	single-RyR2 of 2qrt_circ08to09.tif:image	0.458	0.488
51	single-RyR2 of 2qrt_circ08to09.tif:image	0.488	0.488
52	single-RyR2 of 2qrt_circ08to09.tif:image	0.518	0.488
53	single-RyR2 of 2qrt_circ08to09.tif:image	0.458	0.518
54	single-RyR2 of 2qrt_circ08to09.tif:image	0.488	0.518
55	single-RyR2 of 2qrt_circ08to09.tif:image	0.518	0.518
56	single-RyR2 of 2qrt_circ08to09.tif:image	0.488	0.548
57	single-RyR2 of 2qrt_circ08to09.tif:image	0.518	0.548
58	single-RyR2 of 2qrt_circ08to09.tif:image	0.548	0.548
59	single-RyR2 of 2qrt_circ08to09.tif:image	0.488	0.578
60	single-RyR2 of 2qrt_circ08to09.tif:image	0.518	0.578
