# Supplementary material for: On the Adjacency Matrix of RyR2 Cluster Structures
Source: PLoS Comput Biol. 2015 Nov 6;11(11):e1004521. doi: 10.1371/journal.pcbi.1004521 (PMC4636394; doi:10.1371/journal.pcbi.1004521)
Supplement: S1 Dataset — (ZIP) [file pcbi.1004521.s001.zip › Coordinates/2qrt_circ08to09_21.txt]

	Label	X	Y
1	single-RyR2 of 2qrt_circ08to09.tif:1	0.518	0.428
2	single-RyR2 of 2qrt_circ08to09.tif:1	0.518	0.458
3	single-RyR2 of 2qrt_circ08to09.tif:1	0.488	0.488
4	single-RyR2 of 2qrt_circ08to09.tif:1	0.518	0.488
5	single-RyR2 of 2qrt_circ08to09.tif:1	0.548	0.488
6	single-RyR2 of 2qrt_circ08to09.tif:1	0.488	0.518
7	single-RyR2 of 2qrt_circ08to09.tif:1	0.518	0.518
8	single-RyR2 of 2qrt_circ08to09.tif:1	0.548	0.518
9	single-RyR2 of 2qrt_circ08to09.tif:1	0.458	0.548
10	single-RyR2 of 2qrt_circ08to09.tif:1	0.488	0.548
11	single-RyR2 of 2qrt_circ08to09.tif:1	0.518	0.548
12	single-RyR2 of 2qrt_circ08to09.tif:1	0.458	0.578
13	single-RyR2 of 2qrt_circ08to09.tif:1	0.488	0.578
14	single-RyR2 of 2qrt_circ08to09.tif:1	0.518	0.578
