# Supplementary material for: On the Adjacency Matrix of RyR2 Cluster Structures
Source: PLoS Comput Biol. 2015 Nov 6;11(11):e1004521. doi: 10.1371/journal.pcbi.1004521 (PMC4636394; doi:10.1371/journal.pcbi.1004521)
Supplement: S1 Dataset — (ZIP) [file pcbi.1004521.s001.zip › Coordinates/2qrt_circ08to09_23.txt]

	Label	X	Y
1	single-RyR2 of 2qrt_circ08to09.tif:1	0.548	0.428
2	single-RyR2 of 2qrt_circ08to09.tif:1	0.578	0.428
3	single-RyR2 of 2qrt_circ08to09.tif:1	0.518	0.458
4	single-RyR2 of 2qrt_circ08to09.tif:1	0.548	0.458
5	single-RyR2 of 2qrt_circ08to09.tif:1	0.578	0.458
6	single-RyR2 of 2qrt_circ08to09.tif:1	0.488	0.488
7	single-RyR2 of 2qrt_circ08to09.tif:1	0.518	0.488
8	single-RyR2 of 2qrt_circ08to09.tif:1	0.548	0.488
9	single-RyR2 of 2qrt_circ08to09.tif:1	0.578	0.488
10	single-RyR2 of 2qrt_circ08to09.tif:1	0.458	0.518
11	single-RyR2 of 2qrt_circ08to09.tif:1	0.488	0.518
12	single-RyR2 of 2qrt_circ08to09.tif:1	0.518	0.518
13	single-RyR2 of 2qrt_circ08to09.tif:1	0.548	0.518
14	single-RyR2 of 2qrt_circ08to09.tif:1	0.488	0.548
15	single-RyR2 of 2qrt_circ08to09.tif:1	0.518	0.548
16	single-RyR2 of 2qrt_circ08to09.tif:1	0.488	0.578
17	single-RyR2 of 2qrt_circ08to09.tif:1	0.518	0.578
