# Supplementary material for: On the Adjacency Matrix of RyR2 Cluster Structures
Source: PLoS Comput Biol. 2015 Nov 6;11(11):e1004521. doi: 10.1371/journal.pcbi.1004521 (PMC4636394; doi:10.1371/journal.pcbi.1004521)
Supplement: S1 Dataset — (ZIP) [file pcbi.1004521.s001.zip › Coordinates/3qrt_circ05to06_1.txt]

153	single-RyR2 of 3qrt_circ05to06.tif:image	0.608	0.398
154	single-RyR2 of 3qrt_circ05to06.tif:image	0.398	0.428
155	single-RyR2 of 3qrt_circ05to06.tif:image	0.428	0.428
156	single-RyR2 of 3qrt_circ05to06.tif:image	0.578	0.428
157	single-RyR2 of 3qrt_circ05to06.tif:image	0.608	0.428
158	single-RyR2 of 3qrt_circ05to06.tif:image	0.638	0.428
159	single-RyR2 of 3qrt_circ05to06.tif:image	0.368	0.458
160	single-RyR2 of 3qrt_circ05to06.tif:image	0.398	0.458
161	single-RyR2 of 3qrt_circ05to06.tif:image	0.428	0.458
162	single-RyR2 of 3qrt_circ05to06.tif:image	0.458	0.458
163	single-RyR2 of 3qrt_circ05to06.tif:image	0.578	0.458
164	single-RyR2 of 3qrt_circ05to06.tif:image	0.608	0.458
165	single-RyR2 of 3qrt_circ05to06.tif:image	0.638	0.458
166	single-RyR2 of 3qrt_circ05to06.tif:image	0.368	0.488
167	single-RyR2 of 3qrt_circ05to06.tif:image	0.398	0.488
168	single-RyR2 of 3qrt_circ05to06.tif:image	0.428	0.488
169	single-RyR2 of 3qrt_circ05to06.tif:image	0.458	0.488
170	single-RyR2 of 3qrt_circ05to06.tif:image	0.488	0.488
171	single-RyR2 of 3qrt_circ05to06.tif:image	0.518	0.488
172	single-RyR2 of 3qrt_circ05to06.tif:image	0.548	0.488
173	single-RyR2 of 3qrt_circ05to06.tif:image	0.578	0.488
174	single-RyR2 of 3qrt_circ05to06.tif:image	0.608	0.488
175	single-RyR2 of 3qrt_circ05to06.tif:image	0.398	0.518
176	single-RyR2 of 3qrt_circ05to06.tif:image	0.428	0.518
177	single-RyR2 of 3qrt_circ05to06.tif:image	0.458	0.518
178	single-RyR2 of 3qrt_circ05to06.tif:image	0.488	0.518
179	single-RyR2 of 3qrt_circ05to06.tif:image	0.518	0.518
180	single-RyR2 of 3qrt_circ05to06.tif:image	0.548	0.518
181	single-RyR2 of 3qrt_circ05to06.tif:image	0.578	0.518
182	single-RyR2 of 3qrt_circ05to06.tif:image	0.428	0.548
183	single-RyR2 of 3qrt_circ05to06.tif:image	0.458	0.548
184	single-RyR2 of 3qrt_circ05to06.tif:image	0.488	0.548
185	single-RyR2 of 3qrt_circ05to06.tif:image	0.518	0.548
186	single-RyR2 of 3qrt_circ05to06.tif:image	0.638	0.548
187	single-RyR2 of 3qrt_circ05to06.tif:image	0.428	0.578
188	single-RyR2 of 3qrt_circ05to06.tif:image	0.458	0.578
189	single-RyR2 of 3qrt_circ05to06.tif:image	0.488	0.578
190	single-RyR2 of 3qrt_circ05to06.tif:image	0.518	0.578
191	single-RyR2 of 3qrt_circ05to06.tif:image	0.638	0.578
