# Supplementary material for: On the Adjacency Matrix of RyR2 Cluster Structures
Source: PLoS Comput Biol. 2015 Nov 6;11(11):e1004521. doi: 10.1371/journal.pcbi.1004521 (PMC4636394; doi:10.1371/journal.pcbi.1004521)
Supplement: S1 Dataset — (ZIP) [file pcbi.1004521.s001.zip › Coordinates/3qrt_circ05to06_5.txt]

	Label	X	Y
1	single-RyR2 of 3qrt_circ05to06.tif:1	0.428	0.398
2	single-RyR2 of 3qrt_circ05to06.tif:1	0.458	0.398
3	single-RyR2 of 3qrt_circ05to06.tif:1	0.428	0.428
4	single-RyR2 of 3qrt_circ05to06.tif:1	0.458	0.428
5	single-RyR2 of 3qrt_circ05to06.tif:1	0.488	0.428
6	single-RyR2 of 3qrt_circ05to06.tif:1	0.428	0.458
7	single-RyR2 of 3qrt_circ05to06.tif:1	0.458	0.458
8	single-RyR2 of 3qrt_circ05to06.tif:1	0.488	0.458
9	single-RyR2 of 3qrt_circ05to06.tif:1	0.428	0.488
10	single-RyR2 of 3qrt_circ05to06.tif:1	0.458	0.488
11	single-RyR2 of 3qrt_circ05to06.tif:1	0.488	0.488
12	single-RyR2 of 3qrt_circ05to06.tif:1	0.518	0.488
13	single-RyR2 of 3qrt_circ05to06.tif:1	0.548	0.488
14	single-RyR2 of 3qrt_circ05to06.tif:1	0.578	0.488
15	single-RyR2 of 3qrt_circ05to06.tif:1	0.428	0.518
16	single-RyR2 of 3qrt_circ05to06.tif:1	0.458	0.518
17	single-RyR2 of 3qrt_circ05to06.tif:1	0.488	0.518
18	single-RyR2 of 3qrt_circ05to06.tif:1	0.518	0.518
19	single-RyR2 of 3qrt_circ05to06.tif:1	0.548	0.518
20	single-RyR2 of 3qrt_circ05to06.tif:1	0.578	0.518
21	single-RyR2 of 3qrt_circ05to06.tif:1	0.428	0.548
22	single-RyR2 of 3qrt_circ05to06.tif:1	0.458	0.548
23	single-RyR2 of 3qrt_circ05to06.tif:1	0.488	0.548
24	single-RyR2 of 3qrt_circ05to06.tif:1	0.518	0.548
25	single-RyR2 of 3qrt_circ05to06.tif:1	0.548	0.548
26	single-RyR2 of 3qrt_circ05to06.tif:1	0.578	0.548
27	single-RyR2 of 3qrt_circ05to06.tif:1	0.428	0.578
28	single-RyR2 of 3qrt_circ05to06.tif:1	0.458	0.578
29	single-RyR2 of 3qrt_circ05to06.tif:1	0.488	0.578
30	single-RyR2 of 3qrt_circ05to06.tif:1	0.518	0.578
31	single-RyR2 of 3qrt_circ05to06.tif:1	0.548	0.578
32	single-RyR2 of 3qrt_circ05to06.tif:1	0.578	0.578
33	single-RyR2 of 3qrt_circ05to06.tif:1	0.458	0.608
34	single-RyR2 of 3qrt_circ05to06.tif:1	0.578	0.608
35	single-RyR2 of 3qrt_circ05to06.tif:1	0.608	0.608
36	single-RyR2 of 3qrt_circ05to06.tif:1	0.458	0.638
