# Supplementary material for: On the Adjacency Matrix of RyR2 Cluster Structures
Source: PLoS Comput Biol. 2015 Nov 6;11(11):e1004521. doi: 10.1371/journal.pcbi.1004521 (PMC4636394; doi:10.1371/journal.pcbi.1004521)
Supplement: S1 Dataset — (ZIP) [file pcbi.1004521.s001.zip › Coordinates/3qrt_circ05to06_8.txt]

	Label	X	Y
1	single-RyR2 of 3qrt_circ05to06.tif:1	0.548	0.368
2	single-RyR2 of 3qrt_circ05to06.tif:1	0.578	0.368
3	single-RyR2 of 3qrt_circ05to06.tif:1	0.548	0.398
4	single-RyR2 of 3qrt_circ05to06.tif:1	0.578	0.398
5	single-RyR2 of 3qrt_circ05to06.tif:1	0.548	0.428
6	single-RyR2 of 3qrt_circ05to06.tif:1	0.578	0.428
7	single-RyR2 of 3qrt_circ05to06.tif:1	0.518	0.458
8	single-RyR2 of 3qrt_circ05to06.tif:1	0.548	0.458
9	single-RyR2 of 3qrt_circ05to06.tif:1	0.578	0.458
10	single-RyR2 of 3qrt_circ05to06.tif:1	0.458	0.488
11	single-RyR2 of 3qrt_circ05to06.tif:1	0.488	0.488
12	single-RyR2 of 3qrt_circ05to06.tif:1	0.518	0.488
13	single-RyR2 of 3qrt_circ05to06.tif:1	0.428	0.518
14	single-RyR2 of 3qrt_circ05to06.tif:1	0.458	0.518
15	single-RyR2 of 3qrt_circ05to06.tif:1	0.488	0.518
16	single-RyR2 of 3qrt_circ05to06.tif:1	0.518	0.518
17	single-RyR2 of 3qrt_circ05to06.tif:1	0.428	0.548
18	single-RyR2 of 3qrt_circ05to06.tif:1	0.458	0.548
19	single-RyR2 of 3qrt_circ05to06.tif:1	0.488	0.548
20	single-RyR2 of 3qrt_circ05to06.tif:1	0.518	0.548
21	single-RyR2 of 3qrt_circ05to06.tif:1	0.548	0.548
22	single-RyR2 of 3qrt_circ05to06.tif:1	0.428	0.578
23	single-RyR2 of 3qrt_circ05to06.tif:1	0.458	0.578
24	single-RyR2 of 3qrt_circ05to06.tif:1	0.488	0.578
25	single-RyR2 of 3qrt_circ05to06.tif:1	0.518	0.578
26	single-RyR2 of 3qrt_circ05to06.tif:1	0.548	0.578
27	single-RyR2 of 3qrt_circ05to06.tif:1	0.578	0.578
28	single-RyR2 of 3qrt_circ05to06.tif:1	0.458	0.608
29	single-RyR2 of 3qrt_circ05to06.tif:1	0.488	0.608
30	single-RyR2 of 3qrt_circ05to06.tif:1	0.518	0.608
31	single-RyR2 of 3qrt_circ05to06.tif:1	0.548	0.608
32	single-RyR2 of 3qrt_circ05to06.tif:1	0.578	0.608
33	single-RyR2 of 3qrt_circ05to06.tif:1	0.488	0.638
34	single-RyR2 of 3qrt_circ05to06.tif:1	0.518	0.638
35	single-RyR2 of 3qrt_circ05to06.tif:1	0.548	0.638
36	single-RyR2 of 3qrt_circ05to06.tif:1	0.578	0.638
37	single-RyR2 of 3qrt_circ05to06.tif:1	0.488	0.668
