# Supplementary material for: On the Adjacency Matrix of RyR2 Cluster Structures
Source: PLoS Comput Biol. 2015 Nov 6;11(11):e1004521. doi: 10.1371/journal.pcbi.1004521 (PMC4636394; doi:10.1371/journal.pcbi.1004521)
Supplement: S1 Dataset — (ZIP) [file pcbi.1004521.s001.zip › Coordinates/3qrt_circ07to08_1.txt]

90	single-RyR2 of 3qrt_circ07to08.tif:image	0.458	0.368	0	0	0	0
91	single-RyR2 of 3qrt_circ07to08.tif:image	0.488	0.368	0	0	0	0
92	single-RyR2 of 3qrt_circ07to08.tif:image	0.428	0.398	0	0	0	0
93	single-RyR2 of 3qrt_circ07to08.tif:image	0.458	0.398	0	0	0	0
94	single-RyR2 of 3qrt_circ07to08.tif:image	0.488	0.398	0	0	0	0
95	single-RyR2 of 3qrt_circ07to08.tif:image	0.518	0.398	0	0	0	0
96	single-RyR2 of 3qrt_circ07to08.tif:image	0.398	0.428	0	0	0	0
97	single-RyR2 of 3qrt_circ07to08.tif:image	0.428	0.428	0	0	0	0
98	single-RyR2 of 3qrt_circ07to08.tif:image	0.458	0.428	0	0	0	0
99	single-RyR2 of 3qrt_circ07to08.tif:image	0.488	0.428	0	0	0	0
100	single-RyR2 of 3qrt_circ07to08.tif:image	0.518	0.428	0	0	0	0
101	single-RyR2 of 3qrt_circ07to08.tif:image	0.548	0.428	0	0	0	0
102	single-RyR2 of 3qrt_circ07to08.tif:image	0.578	0.428	0	0	0	0
103	single-RyR2 of 3qrt_circ07to08.tif:image	0.428	0.458	0	0	0	0
104	single-RyR2 of 3qrt_circ07to08.tif:image	0.458	0.458	0	0	0	0
105	single-RyR2 of 3qrt_circ07to08.tif:image	0.488	0.458	0	0	0	0
106	single-RyR2 of 3qrt_circ07to08.tif:image	0.518	0.458	0	0	0	0
107	single-RyR2 of 3qrt_circ07to08.tif:image	0.548	0.458	0	0	0	0
108	single-RyR2 of 3qrt_circ07to08.tif:image	0.578	0.458	0	0	0	0
109	single-RyR2 of 3qrt_circ07to08.tif:image	0.488	0.488	0	0	0	0
110	single-RyR2 of 3qrt_circ07to08.tif:image	0.518	0.488	0	0	0	0
111	single-RyR2 of 3qrt_circ07to08.tif:image	0.548	0.488	0	0	0	0
112	single-RyR2 of 3qrt_circ07to08.tif:image	0.578	0.488	0	0	0	0
113	single-RyR2 of 3qrt_circ07to08.tif:image	0.488	0.518	0	0	0	0
114	single-RyR2 of 3qrt_circ07to08.tif:image	0.518	0.518	0	0	0	0
115	single-RyR2 of 3qrt_circ07to08.tif:image	0.548	0.518	0	0	0	0
116	single-RyR2 of 3qrt_circ07to08.tif:image	0.578	0.518	0	0	0	0
117	single-RyR2 of 3qrt_circ07to08.tif:image	0.548	0.548	0	0	0	0
118	single-RyR2 of 3qrt_circ07to08.tif:image	0.578	0.548	0	0	0	0
119	single-RyR2 of 3qrt_circ07to08.tif:image	0.548	0.578	0	0	0	0
120	single-RyR2 of 3qrt_circ07to08.tif:image	0.578	0.578	0	0	0	0
121	single-RyR2 of 3qrt_circ07to08.tif:image	0.548	0.608	0	0	0	0
122	single-RyR2 of 3qrt_circ07to08.tif:image	0.578	0.608	0	0	0	0
