# Supplementary material for: On the Adjacency Matrix of RyR2 Cluster Structures
Source: PLoS Comput Biol. 2015 Nov 6;11(11):e1004521. doi: 10.1371/journal.pcbi.1004521 (PMC4636394; doi:10.1371/journal.pcbi.1004521)
Supplement: S1 Dataset — (ZIP) [file pcbi.1004521.s001.zip › Coordinates/3qrt_circ07to08_5.txt]

	Label	X	Y
1	single-RyR2 of 3qrt_circ07to08.tif:1	0.428	0.398
2	single-RyR2 of 3qrt_circ07to08.tif:1	0.458	0.398
3	single-RyR2 of 3qrt_circ07to08.tif:1	0.398	0.428
4	single-RyR2 of 3qrt_circ07to08.tif:1	0.428	0.428
5	single-RyR2 of 3qrt_circ07to08.tif:1	0.458	0.428
6	single-RyR2 of 3qrt_circ07to08.tif:1	0.488	0.428
7	single-RyR2 of 3qrt_circ07to08.tif:1	0.518	0.428
8	single-RyR2 of 3qrt_circ07to08.tif:1	0.548	0.428
9	single-RyR2 of 3qrt_circ07to08.tif:1	0.578	0.428
10	single-RyR2 of 3qrt_circ07to08.tif:1	0.398	0.458
11	single-RyR2 of 3qrt_circ07to08.tif:1	0.428	0.458
12	single-RyR2 of 3qrt_circ07to08.tif:1	0.458	0.458
13	single-RyR2 of 3qrt_circ07to08.tif:1	0.488	0.458
14	single-RyR2 of 3qrt_circ07to08.tif:1	0.518	0.458
15	single-RyR2 of 3qrt_circ07to08.tif:1	0.548	0.458
16	single-RyR2 of 3qrt_circ07to08.tif:1	0.578	0.458
17	single-RyR2 of 3qrt_circ07to08.tif:1	0.428	0.488
18	single-RyR2 of 3qrt_circ07to08.tif:1	0.458	0.488
19	single-RyR2 of 3qrt_circ07to08.tif:1	0.488	0.488
20	single-RyR2 of 3qrt_circ07to08.tif:1	0.518	0.488
21	single-RyR2 of 3qrt_circ07to08.tif:1	0.548	0.488
22	single-RyR2 of 3qrt_circ07to08.tif:1	0.578	0.488
23	single-RyR2 of 3qrt_circ07to08.tif:1	0.428	0.518
24	single-RyR2 of 3qrt_circ07to08.tif:1	0.458	0.518
25	single-RyR2 of 3qrt_circ07to08.tif:1	0.488	0.518
26	single-RyR2 of 3qrt_circ07to08.tif:1	0.518	0.518
27	single-RyR2 of 3qrt_circ07to08.tif:1	0.548	0.518
28	single-RyR2 of 3qrt_circ07to08.tif:1	0.578	0.518
29	single-RyR2 of 3qrt_circ07to08.tif:1	0.458	0.548
30	single-RyR2 of 3qrt_circ07to08.tif:1	0.488	0.548
31	single-RyR2 of 3qrt_circ07to08.tif:1	0.518	0.548
32	single-RyR2 of 3qrt_circ07to08.tif:1	0.548	0.548
33	single-RyR2 of 3qrt_circ07to08.tif:1	0.488	0.578
34	single-RyR2 of 3qrt_circ07to08.tif:1	0.518	0.578
35	single-RyR2 of 3qrt_circ07to08.tif:1	0.548	0.578
36	single-RyR2 of 3qrt_circ07to08.tif:1	0.578	0.578
37	single-RyR2 of 3qrt_circ07to08.tif:1	0.548	0.608
38	single-RyR2 of 3qrt_circ07to08.tif:1	0.578	0.608
