# Supplementary material for: On the Adjacency Matrix of RyR2 Cluster Structures
Source: PLoS Comput Biol. 2015 Nov 6;11(11):e1004521. doi: 10.1371/journal.pcbi.1004521 (PMC4636394; doi:10.1371/journal.pcbi.1004521)
Supplement: S1 Dataset — (ZIP) [file pcbi.1004521.s001.zip › Coordinates/P93-to-P95_circ04to05_1.txt]

52	single-RyR2 of P93-to-P95_circ04to05.tif:image	0.368	0.308
53	single-RyR2 of P93-to-P95_circ04to05.tif:image	0.398	0.308
54	single-RyR2 of P93-to-P95_circ04to05.tif:image	0.428	0.308
55	single-RyR2 of P93-to-P95_circ04to05.tif:image	0.458	0.308
56	single-RyR2 of P93-to-P95_circ04to05.tif:image	0.488	0.308
57	single-RyR2 of P93-to-P95_circ04to05.tif:image	0.608	0.308
58	single-RyR2 of P93-to-P95_circ04to05.tif:image	0.638	0.308
59	single-RyR2 of P93-to-P95_circ04to05.tif:image	0.368	0.338
60	single-RyR2 of P93-to-P95_circ04to05.tif:image	0.398	0.338
61	single-RyR2 of P93-to-P95_circ04to05.tif:image	0.428	0.338
62	single-RyR2 of P93-to-P95_circ04to05.tif:image	0.458	0.338
63	single-RyR2 of P93-to-P95_circ04to05.tif:image	0.488	0.338
64	single-RyR2 of P93-to-P95_circ04to05.tif:image	0.518	0.338
65	single-RyR2 of P93-to-P95_circ04to05.tif:image	0.548	0.338
66	single-RyR2 of P93-to-P95_circ04to05.tif:image	0.578	0.338
67	single-RyR2 of P93-to-P95_circ04to05.tif:image	0.608	0.338
68	single-RyR2 of P93-to-P95_circ04to05.tif:image	0.638	0.338
69	single-RyR2 of P93-to-P95_circ04to05.tif:image	0.368	0.368
70	single-RyR2 of P93-to-P95_circ04to05.tif:image	0.398	0.368
71	single-RyR2 of P93-to-P95_circ04to05.tif:image	0.428	0.368
72	single-RyR2 of P93-to-P95_circ04to05.tif:image	0.458	0.368
73	single-RyR2 of P93-to-P95_circ04to05.tif:image	0.488	0.368
74	single-RyR2 of P93-to-P95_circ04to05.tif:image	0.518	0.368
75	single-RyR2 of P93-to-P95_circ04to05.tif:image	0.548	0.368
76	single-RyR2 of P93-to-P95_circ04to05.tif:image	0.578	0.368
77	single-RyR2 of P93-to-P95_circ04to05.tif:image	0.608	0.368
78	single-RyR2 of P93-to-P95_circ04to05.tif:image	0.368	0.398
79	single-RyR2 of P93-to-P95_circ04to05.tif:image	0.398	0.398
80	single-RyR2 of P93-to-P95_circ04to05.tif:image	0.428	0.398
81	single-RyR2 of P93-to-P95_circ04to05.tif:image	0.458	0.398
82	single-RyR2 of P93-to-P95_circ04to05.tif:image	0.488	0.398
83	single-RyR2 of P93-to-P95_circ04to05.tif:image	0.518	0.398
84	single-RyR2 of P93-to-P95_circ04to05.tif:image	0.548	0.398
85	single-RyR2 of P93-to-P95_circ04to05.tif:image	0.578	0.398
86	single-RyR2 of P93-to-P95_circ04to05.tif:image	0.398	0.428
87	single-RyR2 of P93-to-P95_circ04to05.tif:image	0.428	0.428
88	single-RyR2 of P93-to-P95_circ04to05.tif:image	0.458	0.428
89	single-RyR2 of P93-to-P95_circ04to05.tif:image	0.488	0.428
90	single-RyR2 of P93-to-P95_circ04to05.tif:image	0.518	0.428
91	single-RyR2 of P93-to-P95_circ04to05.tif:image	0.548	0.428
92	single-RyR2 of P93-to-P95_circ04to05.tif:image	0.578	0.428
93	single-RyR2 of P93-to-P95_circ04to05.tif:image	0.428	0.458
94	single-RyR2 of P93-to-P95_circ04to05.tif:image	0.458	0.458
95	single-RyR2 of P93-to-P95_circ04to05.tif:image	0.488	0.458
96	single-RyR2 of P93-to-P95_circ04to05.tif:image	0.518	0.458
97	single-RyR2 of P93-to-P95_circ04to05.tif:image	0.548	0.458
98	single-RyR2 of P93-to-P95_circ04to05.tif:image	0.428	0.488
99	single-RyR2 of P93-to-P95_circ04to05.tif:image	0.458	0.488
100	single-RyR2 of P93-to-P95_circ04to05.tif:image	0.488	0.488
101	single-RyR2 of P93-to-P95_circ04to05.tif:image	0.518	0.488
102	single-RyR2 of P93-to-P95_circ04to05.tif:image	0.368	0.518
103	single-RyR2 of P93-to-P95_circ04to05.tif:image	0.398	0.518
104	single-RyR2 of P93-to-P95_circ04to05.tif:image	0.428	0.518
105	single-RyR2 of P93-to-P95_circ04to05.tif:image	0.458	0.518
106	single-RyR2 of P93-to-P95_circ04to05.tif:image	0.488	0.518
107	single-RyR2 of P93-to-P95_circ04to05.tif:image	0.518	0.518
108	single-RyR2 of P93-to-P95_circ04to05.tif:image	0.368	0.548
109	single-RyR2 of P93-to-P95_circ04to05.tif:image	0.398	0.548
110	single-RyR2 of P93-to-P95_circ04to05.tif:image	0.428	0.548
111	single-RyR2 of P93-to-P95_circ04to05.tif:image	0.458	0.548
112	single-RyR2 of P93-to-P95_circ04to05.tif:image	0.488	0.548
113	single-RyR2 of P93-to-P95_circ04to05.tif:image	0.518	0.548
114	single-RyR2 of P93-to-P95_circ04to05.tif:image	0.368	0.578
115	single-RyR2 of P93-to-P95_circ04to05.tif:image	0.398	0.578
116	single-RyR2 of P93-to-P95_circ04to05.tif:image	0.428	0.578
117	single-RyR2 of P93-to-P95_circ04to05.tif:image	0.458	0.578
118	single-RyR2 of P93-to-P95_circ04to05.tif:image	0.488	0.578
119	single-RyR2 of P93-to-P95_circ04to05.tif:image	0.428	0.608
120	single-RyR2 of P93-to-P95_circ04to05.tif:image	0.458	0.608
121	single-RyR2 of P93-to-P95_circ04to05.tif:image	0.488	0.608
122	single-RyR2 of P93-to-P95_circ04to05.tif:image	0.548	0.608
123	single-RyR2 of P93-to-P95_circ04to05.tif:image	0.428	0.638
124	single-RyR2 of P93-to-P95_circ04to05.tif:image	0.458	0.638
125	single-RyR2 of P93-to-P95_circ04to05.tif:image	0.488	0.638
126	single-RyR2 of P93-to-P95_circ04to05.tif:image	0.518	0.638
127	single-RyR2 of P93-to-P95_circ04to05.tif:image	0.548	0.638
128	single-RyR2 of P93-to-P95_circ04to05.tif:image	0.578	0.638
129	single-RyR2 of P93-to-P95_circ04to05.tif:image	0.518	0.668
130	single-RyR2 of P93-to-P95_circ04to05.tif:image	0.548	0.668
