# Supplementary material for: On the Adjacency Matrix of RyR2 Cluster Structures
Source: PLoS Comput Biol. 2015 Nov 6;11(11):e1004521. doi: 10.1371/journal.pcbi.1004521 (PMC4636394; doi:10.1371/journal.pcbi.1004521)
Supplement: S1 Dataset — (ZIP) [file pcbi.1004521.s001.zip › Coordinates/P93-to-P95_circ04to05_10.txt]

	Label	X	Y
1	single-RyR2 of P93-to-P95_circ04to05.tif:1	0.338	0.368
2	single-RyR2 of P93-to-P95_circ04to05.tif:1	0.698	0.368
3	single-RyR2 of P93-to-P95_circ04to05.tif:1	0.728	0.368
4	single-RyR2 of P93-to-P95_circ04to05.tif:1	0.758	0.368
5	single-RyR2 of P93-to-P95_circ04to05.tif:1	0.308	0.398
6	single-RyR2 of P93-to-P95_circ04to05.tif:1	0.338	0.398
7	single-RyR2 of P93-to-P95_circ04to05.tif:1	0.368	0.398
8	single-RyR2 of P93-to-P95_circ04to05.tif:1	0.398	0.398
9	single-RyR2 of P93-to-P95_circ04to05.tif:1	0.548	0.398
10	single-RyR2 of P93-to-P95_circ04to05.tif:1	0.578	0.398
11	single-RyR2 of P93-to-P95_circ04to05.tif:1	0.608	0.398
12	single-RyR2 of P93-to-P95_circ04to05.tif:1	0.668	0.398
13	single-RyR2 of P93-to-P95_circ04to05.tif:1	0.698	0.398
14	single-RyR2 of P93-to-P95_circ04to05.tif:1	0.728	0.398
15	single-RyR2 of P93-to-P95_circ04to05.tif:1	0.758	0.398
16	single-RyR2 of P93-to-P95_circ04to05.tif:1	0.248	0.428
17	single-RyR2 of P93-to-P95_circ04to05.tif:1	0.278	0.428
18	single-RyR2 of P93-to-P95_circ04to05.tif:1	0.308	0.428
19	single-RyR2 of P93-to-P95_circ04to05.tif:1	0.338	0.428
20	single-RyR2 of P93-to-P95_circ04to05.tif:1	0.368	0.428
21	single-RyR2 of P93-to-P95_circ04to05.tif:1	0.398	0.428
22	single-RyR2 of P93-to-P95_circ04to05.tif:1	0.428	0.428
23	single-RyR2 of P93-to-P95_circ04to05.tif:1	0.458	0.428
24	single-RyR2 of P93-to-P95_circ04to05.tif:1	0.488	0.428
25	single-RyR2 of P93-to-P95_circ04to05.tif:1	0.518	0.428
26	single-RyR2 of P93-to-P95_circ04to05.tif:1	0.548	0.428
27	single-RyR2 of P93-to-P95_circ04to05.tif:1	0.578	0.428
28	single-RyR2 of P93-to-P95_circ04to05.tif:1	0.608	0.428
29	single-RyR2 of P93-to-P95_circ04to05.tif:1	0.638	0.428
30	single-RyR2 of P93-to-P95_circ04to05.tif:1	0.668	0.428
31	single-RyR2 of P93-to-P95_circ04to05.tif:1	0.698	0.428
32	single-RyR2 of P93-to-P95_circ04to05.tif:1	0.248	0.458
33	single-RyR2 of P93-to-P95_circ04to05.tif:1	0.278	0.458
34	single-RyR2 of P93-to-P95_circ04to05.tif:1	0.308	0.458
35	single-RyR2 of P93-to-P95_circ04to05.tif:1	0.338	0.458
36	single-RyR2 of P93-to-P95_circ04to05.tif:1	0.368	0.458
37	single-RyR2 of P93-to-P95_circ04to05.tif:1	0.398	0.458
38	single-RyR2 of P93-to-P95_circ04to05.tif:1	0.428	0.458
39	single-RyR2 of P93-to-P95_circ04to05.tif:1	0.458	0.458
40	single-RyR2 of P93-to-P95_circ04to05.tif:1	0.488	0.458
41	single-RyR2 of P93-to-P95_circ04to05.tif:1	0.518	0.458
42	single-RyR2 of P93-to-P95_circ04to05.tif:1	0.548	0.458
43	single-RyR2 of P93-to-P95_circ04to05.tif:1	0.578	0.458
44	single-RyR2 of P93-to-P95_circ04to05.tif:1	0.608	0.458
45	single-RyR2 of P93-to-P95_circ04to05.tif:1	0.638	0.458
46	single-RyR2 of P93-to-P95_circ04to05.tif:1	0.668	0.458
47	single-RyR2 of P93-to-P95_circ04to05.tif:1	0.278	0.488
48	single-RyR2 of P93-to-P95_circ04to05.tif:1	0.308	0.488
49	single-RyR2 of P93-to-P95_circ04to05.tif:1	0.338	0.488
50	single-RyR2 of P93-to-P95_circ04to05.tif:1	0.368	0.488
51	single-RyR2 of P93-to-P95_circ04to05.tif:1	0.398	0.488
52	single-RyR2 of P93-to-P95_circ04to05.tif:1	0.428	0.488
53	single-RyR2 of P93-to-P95_circ04to05.tif:1	0.458	0.488
54	single-RyR2 of P93-to-P95_circ04to05.tif:1	0.488	0.488
55	single-RyR2 of P93-to-P95_circ04to05.tif:1	0.518	0.488
56	single-RyR2 of P93-to-P95_circ04to05.tif:1	0.548	0.488
57	single-RyR2 of P93-to-P95_circ04to05.tif:1	0.578	0.488
58	single-RyR2 of P93-to-P95_circ04to05.tif:1	0.608	0.488
59	single-RyR2 of P93-to-P95_circ04to05.tif:1	0.638	0.488
60	single-RyR2 of P93-to-P95_circ04to05.tif:1	0.278	0.518
61	single-RyR2 of P93-to-P95_circ04to05.tif:1	0.308	0.518
62	single-RyR2 of P93-to-P95_circ04to05.tif:1	0.338	0.518
63	single-RyR2 of P93-to-P95_circ04to05.tif:1	0.368	0.518
64	single-RyR2 of P93-to-P95_circ04to05.tif:1	0.398	0.518
65	single-RyR2 of P93-to-P95_circ04to05.tif:1	0.428	0.518
66	single-RyR2 of P93-to-P95_circ04to05.tif:1	0.458	0.518
67	single-RyR2 of P93-to-P95_circ04to05.tif:1	0.488	0.518
68	single-RyR2 of P93-to-P95_circ04to05.tif:1	0.518	0.518
69	single-RyR2 of P93-to-P95_circ04to05.tif:1	0.548	0.518
70	single-RyR2 of P93-to-P95_circ04to05.tif:1	0.578	0.518
71	single-RyR2 of P93-to-P95_circ04to05.tif:1	0.608	0.518
72	single-RyR2 of P93-to-P95_circ04to05.tif:1	0.278	0.548
73	single-RyR2 of P93-to-P95_circ04to05.tif:1	0.308	0.548
74	single-RyR2 of P93-to-P95_circ04to05.tif:1	0.338	0.548
75	single-RyR2 of P93-to-P95_circ04to05.tif:1	0.368	0.548
76	single-RyR2 of P93-to-P95_circ04to05.tif:1	0.398	0.548
77	single-RyR2 of P93-to-P95_circ04to05.tif:1	0.428	0.548
78	single-RyR2 of P93-to-P95_circ04to05.tif:1	0.458	0.548
79	single-RyR2 of P93-to-P95_circ04to05.tif:1	0.248	0.578
80	single-RyR2 of P93-to-P95_circ04to05.tif:1	0.278	0.578
81	single-RyR2 of P93-to-P95_circ04to05.tif:1	0.308	0.578
82	single-RyR2 of P93-to-P95_circ04to05.tif:1	0.338	0.578
83	single-RyR2 of P93-to-P95_circ04to05.tif:1	0.368	0.578
84	single-RyR2 of P93-to-P95_circ04to05.tif:1	0.398	0.578
85	single-RyR2 of P93-to-P95_circ04to05.tif:1	0.428	0.578
86	single-RyR2 of P93-to-P95_circ04to05.tif:1	0.248	0.608
87	single-RyR2 of P93-to-P95_circ04to05.tif:1	0.278	0.608
88	single-RyR2 of P93-to-P95_circ04to05.tif:1	0.308	0.608
89	single-RyR2 of P93-to-P95_circ04to05.tif:1	0.338	0.608
90	single-RyR2 of P93-to-P95_circ04to05.tif:1	0.368	0.608
91	single-RyR2 of P93-to-P95_circ04to05.tif:1	0.398	0.608
92	single-RyR2 of P93-to-P95_circ04to05.tif:1	0.338	0.638
93	single-RyR2 of P93-to-P95_circ04to05.tif:1	0.368	0.638
94	single-RyR2 of P93-to-P95_circ04to05.tif:1	0.398	0.638
