# Supplementary material for: On the Adjacency Matrix of RyR2 Cluster Structures
Source: PLoS Comput Biol. 2015 Nov 6;11(11):e1004521. doi: 10.1371/journal.pcbi.1004521 (PMC4636394; doi:10.1371/journal.pcbi.1004521)
Supplement: S1 Dataset — (ZIP) [file pcbi.1004521.s001.zip › Coordinates/P93-to-P95_circ04to05_16.txt]

	Label	X	Y
1	single-RyR2 of P93-to-P95_circ04to05.tif:1	0.308	0.338
2	single-RyR2 of P93-to-P95_circ04to05.tif:1	0.338	0.338
3	single-RyR2 of P93-to-P95_circ04to05.tif:1	0.278	0.368
4	single-RyR2 of P93-to-P95_circ04to05.tif:1	0.308	0.368
5	single-RyR2 of P93-to-P95_circ04to05.tif:1	0.338	0.368
6	single-RyR2 of P93-to-P95_circ04to05.tif:1	0.278	0.398
7	single-RyR2 of P93-to-P95_circ04to05.tif:1	0.308	0.398
8	single-RyR2 of P93-to-P95_circ04to05.tif:1	0.338	0.398
9	single-RyR2 of P93-to-P95_circ04to05.tif:1	0.368	0.398
10	single-RyR2 of P93-to-P95_circ04to05.tif:1	0.308	0.428
11	single-RyR2 of P93-to-P95_circ04to05.tif:1	0.338	0.428
12	single-RyR2 of P93-to-P95_circ04to05.tif:1	0.368	0.428
13	single-RyR2 of P93-to-P95_circ04to05.tif:1	0.398	0.428
14	single-RyR2 of P93-to-P95_circ04to05.tif:1	0.428	0.428
15	single-RyR2 of P93-to-P95_circ04to05.tif:1	0.308	0.458
16	single-RyR2 of P93-to-P95_circ04to05.tif:1	0.338	0.458
17	single-RyR2 of P93-to-P95_circ04to05.tif:1	0.368	0.458
18	single-RyR2 of P93-to-P95_circ04to05.tif:1	0.398	0.458
19	single-RyR2 of P93-to-P95_circ04to05.tif:1	0.428	0.458
20	single-RyR2 of P93-to-P95_circ04to05.tif:1	0.458	0.458
21	single-RyR2 of P93-to-P95_circ04to05.tif:1	0.338	0.488
22	single-RyR2 of P93-to-P95_circ04to05.tif:1	0.368	0.488
23	single-RyR2 of P93-to-P95_circ04to05.tif:1	0.398	0.488
24	single-RyR2 of P93-to-P95_circ04to05.tif:1	0.428	0.488
25	single-RyR2 of P93-to-P95_circ04to05.tif:1	0.458	0.488
26	single-RyR2 of P93-to-P95_circ04to05.tif:1	0.608	0.488
27	single-RyR2 of P93-to-P95_circ04to05.tif:1	0.638	0.488
28	single-RyR2 of P93-to-P95_circ04to05.tif:1	0.368	0.518
29	single-RyR2 of P93-to-P95_circ04to05.tif:1	0.398	0.518
30	single-RyR2 of P93-to-P95_circ04to05.tif:1	0.428	0.518
31	single-RyR2 of P93-to-P95_circ04to05.tif:1	0.458	0.518
32	single-RyR2 of P93-to-P95_circ04to05.tif:1	0.518	0.518
33	single-RyR2 of P93-to-P95_circ04to05.tif:1	0.548	0.518
34	single-RyR2 of P93-to-P95_circ04to05.tif:1	0.578	0.518
35	single-RyR2 of P93-to-P95_circ04to05.tif:1	0.608	0.518
36	single-RyR2 of P93-to-P95_circ04to05.tif:1	0.638	0.518
37	single-RyR2 of P93-to-P95_circ04to05.tif:1	0.668	0.518
38	single-RyR2 of P93-to-P95_circ04to05.tif:1	0.398	0.548
39	single-RyR2 of P93-to-P95_circ04to05.tif:1	0.428	0.548
40	single-RyR2 of P93-to-P95_circ04to05.tif:1	0.458	0.548
41	single-RyR2 of P93-to-P95_circ04to05.tif:1	0.488	0.548
42	single-RyR2 of P93-to-P95_circ04to05.tif:1	0.518	0.548
43	single-RyR2 of P93-to-P95_circ04to05.tif:1	0.548	0.548
44	single-RyR2 of P93-to-P95_circ04to05.tif:1	0.578	0.548
45	single-RyR2 of P93-to-P95_circ04to05.tif:1	0.608	0.548
46	single-RyR2 of P93-to-P95_circ04to05.tif:1	0.638	0.548
47	single-RyR2 of P93-to-P95_circ04to05.tif:1	0.668	0.548
48	single-RyR2 of P93-to-P95_circ04to05.tif:1	0.698	0.548
49	single-RyR2 of P93-to-P95_circ04to05.tif:1	0.428	0.578
50	single-RyR2 of P93-to-P95_circ04to05.tif:1	0.458	0.578
51	single-RyR2 of P93-to-P95_circ04to05.tif:1	0.488	0.578
52	single-RyR2 of P93-to-P95_circ04to05.tif:1	0.518	0.578
53	single-RyR2 of P93-to-P95_circ04to05.tif:1	0.548	0.578
54	single-RyR2 of P93-to-P95_circ04to05.tif:1	0.578	0.578
55	single-RyR2 of P93-to-P95_circ04to05.tif:1	0.608	0.578
56	single-RyR2 of P93-to-P95_circ04to05.tif:1	0.638	0.578
57	single-RyR2 of P93-to-P95_circ04to05.tif:1	0.668	0.578
58	single-RyR2 of P93-to-P95_circ04to05.tif:1	0.698	0.578
59	single-RyR2 of P93-to-P95_circ04to05.tif:1	0.428	0.608
60	single-RyR2 of P93-to-P95_circ04to05.tif:1	0.458	0.608
61	single-RyR2 of P93-to-P95_circ04to05.tif:1	0.518	0.608
62	single-RyR2 of P93-to-P95_circ04to05.tif:1	0.548	0.608
63	single-RyR2 of P93-to-P95_circ04to05.tif:1	0.578	0.608
64	single-RyR2 of P93-to-P95_circ04to05.tif:1	0.608	0.608
65	single-RyR2 of P93-to-P95_circ04to05.tif:1	0.638	0.608
66	single-RyR2 of P93-to-P95_circ04to05.tif:1	0.668	0.608
67	single-RyR2 of P93-to-P95_circ04to05.tif:1	0.698	0.608
68	single-RyR2 of P93-to-P95_circ04to05.tif:1	0.728	0.608
69	single-RyR2 of P93-to-P95_circ04to05.tif:1	0.428	0.638
70	single-RyR2 of P93-to-P95_circ04to05.tif:1	0.548	0.638
71	single-RyR2 of P93-to-P95_circ04to05.tif:1	0.578	0.638
72	single-RyR2 of P93-to-P95_circ04to05.tif:1	0.608	0.638
73	single-RyR2 of P93-to-P95_circ04to05.tif:1	0.638	0.638
74	single-RyR2 of P93-to-P95_circ04to05.tif:1	0.668	0.638
75	single-RyR2 of P93-to-P95_circ04to05.tif:1	0.698	0.638
76	single-RyR2 of P93-to-P95_circ04to05.tif:1	0.728	0.638
77	single-RyR2 of P93-to-P95_circ04to05.tif:1	0.758	0.638
78	single-RyR2 of P93-to-P95_circ04to05.tif:1	0.728	0.668
