# Supplementary material for: On the Adjacency Matrix of RyR2 Cluster Structures
Source: PLoS Comput Biol. 2015 Nov 6;11(11):e1004521. doi: 10.1371/journal.pcbi.1004521 (PMC4636394; doi:10.1371/journal.pcbi.1004521)
Supplement: S1 Dataset — (ZIP) [file pcbi.1004521.s001.zip › Coordinates/P93-to-P95_circ04to05_2.txt]

	Label	X	Y
1	single-RyR2 of P93-to-P95_circ04to05.tif:1	0.668	0.308
2	single-RyR2 of P93-to-P95_circ04to05.tif:1	0.638	0.338
3	single-RyR2 of P93-to-P95_circ04to05.tif:1	0.668	0.338
4	single-RyR2 of P93-to-P95_circ04to05.tif:1	0.698	0.338
5	single-RyR2 of P93-to-P95_circ04to05.tif:1	0.728	0.338
6	single-RyR2 of P93-to-P95_circ04to05.tif:1	0.488	0.368
7	single-RyR2 of P93-to-P95_circ04to05.tif:1	0.518	0.368
8	single-RyR2 of P93-to-P95_circ04to05.tif:1	0.548	0.368
9	single-RyR2 of P93-to-P95_circ04to05.tif:1	0.578	0.368
10	single-RyR2 of P93-to-P95_circ04to05.tif:1	0.608	0.368
11	single-RyR2 of P93-to-P95_circ04to05.tif:1	0.638	0.368
12	single-RyR2 of P93-to-P95_circ04to05.tif:1	0.668	0.368
13	single-RyR2 of P93-to-P95_circ04to05.tif:1	0.698	0.368
14	single-RyR2 of P93-to-P95_circ04to05.tif:1	0.488	0.398
15	single-RyR2 of P93-to-P95_circ04to05.tif:1	0.518	0.398
16	single-RyR2 of P93-to-P95_circ04to05.tif:1	0.548	0.398
17	single-RyR2 of P93-to-P95_circ04to05.tif:1	0.578	0.398
18	single-RyR2 of P93-to-P95_circ04to05.tif:1	0.608	0.398
19	single-RyR2 of P93-to-P95_circ04to05.tif:1	0.638	0.398
20	single-RyR2 of P93-to-P95_circ04to05.tif:1	0.668	0.398
21	single-RyR2 of P93-to-P95_circ04to05.tif:1	0.698	0.398
22	single-RyR2 of P93-to-P95_circ04to05.tif:1	0.458	0.428
23	single-RyR2 of P93-to-P95_circ04to05.tif:1	0.488	0.428
24	single-RyR2 of P93-to-P95_circ04to05.tif:1	0.518	0.428
25	single-RyR2 of P93-to-P95_circ04to05.tif:1	0.548	0.428
26	single-RyR2 of P93-to-P95_circ04to05.tif:1	0.578	0.428
27	single-RyR2 of P93-to-P95_circ04to05.tif:1	0.608	0.428
28	single-RyR2 of P93-to-P95_circ04to05.tif:1	0.458	0.458
29	single-RyR2 of P93-to-P95_circ04to05.tif:1	0.488	0.458
30	single-RyR2 of P93-to-P95_circ04to05.tif:1	0.518	0.458
31	single-RyR2 of P93-to-P95_circ04to05.tif:1	0.548	0.458
32	single-RyR2 of P93-to-P95_circ04to05.tif:1	0.578	0.458
33	single-RyR2 of P93-to-P95_circ04to05.tif:1	0.428	0.488
34	single-RyR2 of P93-to-P95_circ04to05.tif:1	0.458	0.488
35	single-RyR2 of P93-to-P95_circ04to05.tif:1	0.488	0.488
36	single-RyR2 of P93-to-P95_circ04to05.tif:1	0.518	0.488
37	single-RyR2 of P93-to-P95_circ04to05.tif:1	0.548	0.488
38	single-RyR2 of P93-to-P95_circ04to05.tif:1	0.428	0.518
39	single-RyR2 of P93-to-P95_circ04to05.tif:1	0.458	0.518
40	single-RyR2 of P93-to-P95_circ04to05.tif:1	0.488	0.518
41	single-RyR2 of P93-to-P95_circ04to05.tif:1	0.518	0.518
42	single-RyR2 of P93-to-P95_circ04to05.tif:1	0.548	0.518
43	single-RyR2 of P93-to-P95_circ04to05.tif:1	0.578	0.518
44	single-RyR2 of P93-to-P95_circ04to05.tif:1	0.368	0.548
45	single-RyR2 of P93-to-P95_circ04to05.tif:1	0.398	0.548
46	single-RyR2 of P93-to-P95_circ04to05.tif:1	0.428	0.548
47	single-RyR2 of P93-to-P95_circ04to05.tif:1	0.458	0.548
48	single-RyR2 of P93-to-P95_circ04to05.tif:1	0.488	0.548
49	single-RyR2 of P93-to-P95_circ04to05.tif:1	0.518	0.548
50	single-RyR2 of P93-to-P95_circ04to05.tif:1	0.548	0.548
51	single-RyR2 of P93-to-P95_circ04to05.tif:1	0.578	0.548
52	single-RyR2 of P93-to-P95_circ04to05.tif:1	0.338	0.578
53	single-RyR2 of P93-to-P95_circ04to05.tif:1	0.368	0.578
54	single-RyR2 of P93-to-P95_circ04to05.tif:1	0.398	0.578
55	single-RyR2 of P93-to-P95_circ04to05.tif:1	0.428	0.578
56	single-RyR2 of P93-to-P95_circ04to05.tif:1	0.458	0.578
57	single-RyR2 of P93-to-P95_circ04to05.tif:1	0.488	0.578
58	single-RyR2 of P93-to-P95_circ04to05.tif:1	0.518	0.578
59	single-RyR2 of P93-to-P95_circ04to05.tif:1	0.548	0.578
60	single-RyR2 of P93-to-P95_circ04to05.tif:1	0.578	0.578
61	single-RyR2 of P93-to-P95_circ04to05.tif:1	0.308	0.608
62	single-RyR2 of P93-to-P95_circ04to05.tif:1	0.338	0.608
63	single-RyR2 of P93-to-P95_circ04to05.tif:1	0.368	0.608
64	single-RyR2 of P93-to-P95_circ04to05.tif:1	0.398	0.608
65	single-RyR2 of P93-to-P95_circ04to05.tif:1	0.428	0.608
66	single-RyR2 of P93-to-P95_circ04to05.tif:1	0.458	0.608
67	single-RyR2 of P93-to-P95_circ04to05.tif:1	0.488	0.608
68	single-RyR2 of P93-to-P95_circ04to05.tif:1	0.518	0.608
69	single-RyR2 of P93-to-P95_circ04to05.tif:1	0.548	0.608
70	single-RyR2 of P93-to-P95_circ04to05.tif:1	0.578	0.608
71	single-RyR2 of P93-to-P95_circ04to05.tif:1	0.608	0.608
72	single-RyR2 of P93-to-P95_circ04to05.tif:1	0.308	0.638
73	single-RyR2 of P93-to-P95_circ04to05.tif:1	0.338	0.638
74	single-RyR2 of P93-to-P95_circ04to05.tif:1	0.368	0.638
75	single-RyR2 of P93-to-P95_circ04to05.tif:1	0.398	0.638
76	single-RyR2 of P93-to-P95_circ04to05.tif:1	0.428	0.638
77	single-RyR2 of P93-to-P95_circ04to05.tif:1	0.458	0.638
78	single-RyR2 of P93-to-P95_circ04to05.tif:1	0.488	0.638
79	single-RyR2 of P93-to-P95_circ04to05.tif:1	0.518	0.638
80	single-RyR2 of P93-to-P95_circ04to05.tif:1	0.548	0.638
81	single-RyR2 of P93-to-P95_circ04to05.tif:1	0.578	0.638
82	single-RyR2 of P93-to-P95_circ04to05.tif:1	0.308	0.668
83	single-RyR2 of P93-to-P95_circ04to05.tif:1	0.338	0.668
84	single-RyR2 of P93-to-P95_circ04to05.tif:1	0.368	0.668
85	single-RyR2 of P93-to-P95_circ04to05.tif:1	0.398	0.668
86	single-RyR2 of P93-to-P95_circ04to05.tif:1	0.518	0.668
87	single-RyR2 of P93-to-P95_circ04to05.tif:1	0.338	0.698
88	single-RyR2 of P93-to-P95_circ04to05.tif:1	0.368	0.698
