# Supplementary material for: On the Adjacency Matrix of RyR2 Cluster Structures
Source: PLoS Comput Biol. 2015 Nov 6;11(11):e1004521. doi: 10.1371/journal.pcbi.1004521 (PMC4636394; doi:10.1371/journal.pcbi.1004521)
Supplement: S1 Dataset — (ZIP) [file pcbi.1004521.s001.zip › Coordinates/P93-to-P95_circ04to05_21.txt]

	Label	X	Y
1	single-RyR2 of P93-to-P95_circ04to05.tif:1	0.398	0.308
2	single-RyR2 of P93-to-P95_circ04to05.tif:1	0.428	0.308
3	single-RyR2 of P93-to-P95_circ04to05.tif:1	0.458	0.308
4	single-RyR2 of P93-to-P95_circ04to05.tif:1	0.488	0.308
5	single-RyR2 of P93-to-P95_circ04to05.tif:1	0.608	0.308
6	single-RyR2 of P93-to-P95_circ04to05.tif:1	0.428	0.338
7	single-RyR2 of P93-to-P95_circ04to05.tif:1	0.458	0.338
8	single-RyR2 of P93-to-P95_circ04to05.tif:1	0.488	0.338
9	single-RyR2 of P93-to-P95_circ04to05.tif:1	0.518	0.338
10	single-RyR2 of P93-to-P95_circ04to05.tif:1	0.608	0.338
11	single-RyR2 of P93-to-P95_circ04to05.tif:1	0.428	0.368
12	single-RyR2 of P93-to-P95_circ04to05.tif:1	0.458	0.368
13	single-RyR2 of P93-to-P95_circ04to05.tif:1	0.488	0.368
14	single-RyR2 of P93-to-P95_circ04to05.tif:1	0.518	0.368
15	single-RyR2 of P93-to-P95_circ04to05.tif:1	0.608	0.368
16	single-RyR2 of P93-to-P95_circ04to05.tif:1	0.428	0.398
17	single-RyR2 of P93-to-P95_circ04to05.tif:1	0.458	0.398
18	single-RyR2 of P93-to-P95_circ04to05.tif:1	0.488	0.398
19	single-RyR2 of P93-to-P95_circ04to05.tif:1	0.518	0.398
20	single-RyR2 of P93-to-P95_circ04to05.tif:1	0.548	0.398
21	single-RyR2 of P93-to-P95_circ04to05.tif:1	0.578	0.398
22	single-RyR2 of P93-to-P95_circ04to05.tif:1	0.608	0.398
23	single-RyR2 of P93-to-P95_circ04to05.tif:1	0.428	0.428
24	single-RyR2 of P93-to-P95_circ04to05.tif:1	0.458	0.428
25	single-RyR2 of P93-to-P95_circ04to05.tif:1	0.488	0.428
26	single-RyR2 of P93-to-P95_circ04to05.tif:1	0.518	0.428
27	single-RyR2 of P93-to-P95_circ04to05.tif:1	0.548	0.428
28	single-RyR2 of P93-to-P95_circ04to05.tif:1	0.578	0.428
29	single-RyR2 of P93-to-P95_circ04to05.tif:1	0.608	0.428
30	single-RyR2 of P93-to-P95_circ04to05.tif:1	0.638	0.428
31	single-RyR2 of P93-to-P95_circ04to05.tif:1	0.398	0.458
32	single-RyR2 of P93-to-P95_circ04to05.tif:1	0.428	0.458
33	single-RyR2 of P93-to-P95_circ04to05.tif:1	0.458	0.458
34	single-RyR2 of P93-to-P95_circ04to05.tif:1	0.488	0.458
35	single-RyR2 of P93-to-P95_circ04to05.tif:1	0.518	0.458
36	single-RyR2 of P93-to-P95_circ04to05.tif:1	0.548	0.458
37	single-RyR2 of P93-to-P95_circ04to05.tif:1	0.578	0.458
38	single-RyR2 of P93-to-P95_circ04to05.tif:1	0.608	0.458
39	single-RyR2 of P93-to-P95_circ04to05.tif:1	0.368	0.488
40	single-RyR2 of P93-to-P95_circ04to05.tif:1	0.398	0.488
41	single-RyR2 of P93-to-P95_circ04to05.tif:1	0.428	0.488
42	single-RyR2 of P93-to-P95_circ04to05.tif:1	0.458	0.488
43	single-RyR2 of P93-to-P95_circ04to05.tif:1	0.488	0.488
44	single-RyR2 of P93-to-P95_circ04to05.tif:1	0.518	0.488
45	single-RyR2 of P93-to-P95_circ04to05.tif:1	0.548	0.488
46	single-RyR2 of P93-to-P95_circ04to05.tif:1	0.578	0.488
47	single-RyR2 of P93-to-P95_circ04to05.tif:1	0.608	0.488
48	single-RyR2 of P93-to-P95_circ04to05.tif:1	0.368	0.518
49	single-RyR2 of P93-to-P95_circ04to05.tif:1	0.398	0.518
50	single-RyR2 of P93-to-P95_circ04to05.tif:1	0.428	0.518
51	single-RyR2 of P93-to-P95_circ04to05.tif:1	0.458	0.518
52	single-RyR2 of P93-to-P95_circ04to05.tif:1	0.488	0.518
53	single-RyR2 of P93-to-P95_circ04to05.tif:1	0.518	0.518
54	single-RyR2 of P93-to-P95_circ04to05.tif:1	0.548	0.518
55	single-RyR2 of P93-to-P95_circ04to05.tif:1	0.578	0.518
56	single-RyR2 of P93-to-P95_circ04to05.tif:1	0.398	0.548
57	single-RyR2 of P93-to-P95_circ04to05.tif:1	0.428	0.548
58	single-RyR2 of P93-to-P95_circ04to05.tif:1	0.458	0.548
59	single-RyR2 of P93-to-P95_circ04to05.tif:1	0.488	0.548
60	single-RyR2 of P93-to-P95_circ04to05.tif:1	0.518	0.548
61	single-RyR2 of P93-to-P95_circ04to05.tif:1	0.548	0.548
62	single-RyR2 of P93-to-P95_circ04to05.tif:1	0.398	0.578
63	single-RyR2 of P93-to-P95_circ04to05.tif:1	0.428	0.578
64	single-RyR2 of P93-to-P95_circ04to05.tif:1	0.458	0.578
65	single-RyR2 of P93-to-P95_circ04to05.tif:1	0.488	0.578
66	single-RyR2 of P93-to-P95_circ04to05.tif:1	0.518	0.578
67	single-RyR2 of P93-to-P95_circ04to05.tif:1	0.368	0.608
68	single-RyR2 of P93-to-P95_circ04to05.tif:1	0.398	0.608
69	single-RyR2 of P93-to-P95_circ04to05.tif:1	0.428	0.608
70	single-RyR2 of P93-to-P95_circ04to05.tif:1	0.458	0.608
71	single-RyR2 of P93-to-P95_circ04to05.tif:1	0.488	0.608
72	single-RyR2 of P93-to-P95_circ04to05.tif:1	0.518	0.608
73	single-RyR2 of P93-to-P95_circ04to05.tif:1	0.368	0.638
74	single-RyR2 of P93-to-P95_circ04to05.tif:1	0.398	0.638
75	single-RyR2 of P93-to-P95_circ04to05.tif:1	0.428	0.638
76	single-RyR2 of P93-to-P95_circ04to05.tif:1	0.458	0.638
77	single-RyR2 of P93-to-P95_circ04to05.tif:1	0.488	0.638
78	single-RyR2 of P93-to-P95_circ04to05.tif:1	0.518	0.638
79	single-RyR2 of P93-to-P95_circ04to05.tif:1	0.398	0.668
80	single-RyR2 of P93-to-P95_circ04to05.tif:1	0.428	0.668
81	single-RyR2 of P93-to-P95_circ04to05.tif:1	0.458	0.668
82	single-RyR2 of P93-to-P95_circ04to05.tif:1	0.488	0.668
83	single-RyR2 of P93-to-P95_circ04to05.tif:1	0.518	0.668
84	single-RyR2 of P93-to-P95_circ04to05.tif:1	0.398	0.698
85	single-RyR2 of P93-to-P95_circ04to05.tif:1	0.428	0.698
86	single-RyR2 of P93-to-P95_circ04to05.tif:1	0.458	0.698
87	single-RyR2 of P93-to-P95_circ04to05.tif:1	0.488	0.698
88	single-RyR2 of P93-to-P95_circ04to05.tif:1	0.518	0.698
