# Supplementary material for: On the Adjacency Matrix of RyR2 Cluster Structures
Source: PLoS Comput Biol. 2015 Nov 6;11(11):e1004521. doi: 10.1371/journal.pcbi.1004521 (PMC4636394; doi:10.1371/journal.pcbi.1004521)
Supplement: S1 Dataset — (ZIP) [file pcbi.1004521.s001.zip › Coordinates/P93-to-P95_circ04to05_22.txt]

	Label	X	Y
1	single-RyR2 of P93-to-P95_circ04to05.tif:1	0.488	0.278
2	single-RyR2 of P93-to-P95_circ04to05.tif:1	0.518	0.278
3	single-RyR2 of P93-to-P95_circ04to05.tif:1	0.548	0.278
4	single-RyR2 of P93-to-P95_circ04to05.tif:1	0.578	0.278
5	single-RyR2 of P93-to-P95_circ04to05.tif:1	0.428	0.308
6	single-RyR2 of P93-to-P95_circ04to05.tif:1	0.458	0.308
7	single-RyR2 of P93-to-P95_circ04to05.tif:1	0.488	0.308
8	single-RyR2 of P93-to-P95_circ04to05.tif:1	0.518	0.308
9	single-RyR2 of P93-to-P95_circ04to05.tif:1	0.548	0.308
10	single-RyR2 of P93-to-P95_circ04to05.tif:1	0.578	0.308
11	single-RyR2 of P93-to-P95_circ04to05.tif:1	0.608	0.308
12	single-RyR2 of P93-to-P95_circ04to05.tif:1	0.638	0.308
13	single-RyR2 of P93-to-P95_circ04to05.tif:1	0.428	0.338
14	single-RyR2 of P93-to-P95_circ04to05.tif:1	0.458	0.338
15	single-RyR2 of P93-to-P95_circ04to05.tif:1	0.488	0.338
16	single-RyR2 of P93-to-P95_circ04to05.tif:1	0.518	0.338
17	single-RyR2 of P93-to-P95_circ04to05.tif:1	0.548	0.338
18	single-RyR2 of P93-to-P95_circ04to05.tif:1	0.578	0.338
19	single-RyR2 of P93-to-P95_circ04to05.tif:1	0.608	0.338
20	single-RyR2 of P93-to-P95_circ04to05.tif:1	0.638	0.338
21	single-RyR2 of P93-to-P95_circ04to05.tif:1	0.398	0.368
22	single-RyR2 of P93-to-P95_circ04to05.tif:1	0.428	0.368
23	single-RyR2 of P93-to-P95_circ04to05.tif:1	0.458	0.368
24	single-RyR2 of P93-to-P95_circ04to05.tif:1	0.488	0.368
25	single-RyR2 of P93-to-P95_circ04to05.tif:1	0.518	0.368
26	single-RyR2 of P93-to-P95_circ04to05.tif:1	0.548	0.368
27	single-RyR2 of P93-to-P95_circ04to05.tif:1	0.578	0.368
28	single-RyR2 of P93-to-P95_circ04to05.tif:1	0.608	0.368
29	single-RyR2 of P93-to-P95_circ04to05.tif:1	0.638	0.368
30	single-RyR2 of P93-to-P95_circ04to05.tif:1	0.398	0.398
31	single-RyR2 of P93-to-P95_circ04to05.tif:1	0.428	0.398
32	single-RyR2 of P93-to-P95_circ04to05.tif:1	0.458	0.398
33	single-RyR2 of P93-to-P95_circ04to05.tif:1	0.488	0.398
34	single-RyR2 of P93-to-P95_circ04to05.tif:1	0.518	0.398
35	single-RyR2 of P93-to-P95_circ04to05.tif:1	0.548	0.398
36	single-RyR2 of P93-to-P95_circ04to05.tif:1	0.578	0.398
37	single-RyR2 of P93-to-P95_circ04to05.tif:1	0.608	0.398
38	single-RyR2 of P93-to-P95_circ04to05.tif:1	0.638	0.398
39	single-RyR2 of P93-to-P95_circ04to05.tif:1	0.368	0.428
40	single-RyR2 of P93-to-P95_circ04to05.tif:1	0.398	0.428
41	single-RyR2 of P93-to-P95_circ04to05.tif:1	0.428	0.428
42	single-RyR2 of P93-to-P95_circ04to05.tif:1	0.458	0.428
43	single-RyR2 of P93-to-P95_circ04to05.tif:1	0.488	0.428
44	single-RyR2 of P93-to-P95_circ04to05.tif:1	0.518	0.428
45	single-RyR2 of P93-to-P95_circ04to05.tif:1	0.548	0.428
46	single-RyR2 of P93-to-P95_circ04to05.tif:1	0.578	0.428
47	single-RyR2 of P93-to-P95_circ04to05.tif:1	0.608	0.428
48	single-RyR2 of P93-to-P95_circ04to05.tif:1	0.368	0.458
49	single-RyR2 of P93-to-P95_circ04to05.tif:1	0.398	0.458
50	single-RyR2 of P93-to-P95_circ04to05.tif:1	0.428	0.458
51	single-RyR2 of P93-to-P95_circ04to05.tif:1	0.458	0.458
52	single-RyR2 of P93-to-P95_circ04to05.tif:1	0.488	0.458
53	single-RyR2 of P93-to-P95_circ04to05.tif:1	0.518	0.458
54	single-RyR2 of P93-to-P95_circ04to05.tif:1	0.548	0.458
55	single-RyR2 of P93-to-P95_circ04to05.tif:1	0.578	0.458
56	single-RyR2 of P93-to-P95_circ04to05.tif:1	0.428	0.488
57	single-RyR2 of P93-to-P95_circ04to05.tif:1	0.458	0.488
58	single-RyR2 of P93-to-P95_circ04to05.tif:1	0.428	0.518
59	single-RyR2 of P93-to-P95_circ04to05.tif:1	0.458	0.518
60	single-RyR2 of P93-to-P95_circ04to05.tif:1	0.428	0.548
61	single-RyR2 of P93-to-P95_circ04to05.tif:1	0.458	0.548
62	single-RyR2 of P93-to-P95_circ04to05.tif:1	0.398	0.578
63	single-RyR2 of P93-to-P95_circ04to05.tif:1	0.428	0.578
64	single-RyR2 of P93-to-P95_circ04to05.tif:1	0.458	0.578
65	single-RyR2 of P93-to-P95_circ04to05.tif:1	0.398	0.608
66	single-RyR2 of P93-to-P95_circ04to05.tif:1	0.428	0.608
67	single-RyR2 of P93-to-P95_circ04to05.tif:1	0.398	0.638
68	single-RyR2 of P93-to-P95_circ04to05.tif:1	0.428	0.638
69	single-RyR2 of P93-to-P95_circ04to05.tif:1	0.398	0.668
70	single-RyR2 of P93-to-P95_circ04to05.tif:1	0.428	0.668
71	single-RyR2 of P93-to-P95_circ04to05.tif:1	0.458	0.668
72	single-RyR2 of P93-to-P95_circ04to05.tif:1	0.398	0.698
73	single-RyR2 of P93-to-P95_circ04to05.tif:1	0.428	0.698
74	single-RyR2 of P93-to-P95_circ04to05.tif:1	0.458	0.698
75	single-RyR2 of P93-to-P95_circ04to05.tif:1	0.488	0.698
76	single-RyR2 of P93-to-P95_circ04to05.tif:1	0.398	0.728
77	single-RyR2 of P93-to-P95_circ04to05.tif:1	0.428	0.728
78	single-RyR2 of P93-to-P95_circ04to05.tif:1	0.458	0.728
79	single-RyR2 of P93-to-P95_circ04to05.tif:1	0.428	0.758
80	single-RyR2 of P93-to-P95_circ04to05.tif:1	0.458	0.758
