# Supplementary material for: On the Adjacency Matrix of RyR2 Cluster Structures
Source: PLoS Comput Biol. 2015 Nov 6;11(11):e1004521. doi: 10.1371/journal.pcbi.1004521 (PMC4636394; doi:10.1371/journal.pcbi.1004521)
Supplement: S1 Dataset — (ZIP) [file pcbi.1004521.s001.zip › Coordinates/P93-to-P95_circ04to05_23.txt]

	Label	X	Y
1	single-RyR2 of P93-to-P95_circ04to05.tif:1	0.368	0.278
2	single-RyR2 of P93-to-P95_circ04to05.tif:1	0.398	0.278
3	single-RyR2 of P93-to-P95_circ04to05.tif:1	0.428	0.278
4	single-RyR2 of P93-to-P95_circ04to05.tif:1	0.518	0.278
5	single-RyR2 of P93-to-P95_circ04to05.tif:1	0.548	0.278
6	single-RyR2 of P93-to-P95_circ04to05.tif:1	0.578	0.278
7	single-RyR2 of P93-to-P95_circ04to05.tif:1	0.608	0.278
8	single-RyR2 of P93-to-P95_circ04to05.tif:1	0.638	0.278
9	single-RyR2 of P93-to-P95_circ04to05.tif:1	0.368	0.308
10	single-RyR2 of P93-to-P95_circ04to05.tif:1	0.398	0.308
11	single-RyR2 of P93-to-P95_circ04to05.tif:1	0.428	0.308
12	single-RyR2 of P93-to-P95_circ04to05.tif:1	0.458	0.308
13	single-RyR2 of P93-to-P95_circ04to05.tif:1	0.488	0.308
14	single-RyR2 of P93-to-P95_circ04to05.tif:1	0.518	0.308
15	single-RyR2 of P93-to-P95_circ04to05.tif:1	0.548	0.308
16	single-RyR2 of P93-to-P95_circ04to05.tif:1	0.578	0.308
17	single-RyR2 of P93-to-P95_circ04to05.tif:1	0.608	0.308
18	single-RyR2 of P93-to-P95_circ04to05.tif:1	0.638	0.308
19	single-RyR2 of P93-to-P95_circ04to05.tif:1	0.368	0.338
20	single-RyR2 of P93-to-P95_circ04to05.tif:1	0.398	0.338
21	single-RyR2 of P93-to-P95_circ04to05.tif:1	0.428	0.338
22	single-RyR2 of P93-to-P95_circ04to05.tif:1	0.458	0.338
23	single-RyR2 of P93-to-P95_circ04to05.tif:1	0.488	0.338
24	single-RyR2 of P93-to-P95_circ04to05.tif:1	0.518	0.338
25	single-RyR2 of P93-to-P95_circ04to05.tif:1	0.548	0.338
26	single-RyR2 of P93-to-P95_circ04to05.tif:1	0.578	0.338
27	single-RyR2 of P93-to-P95_circ04to05.tif:1	0.608	0.338
28	single-RyR2 of P93-to-P95_circ04to05.tif:1	0.638	0.338
29	single-RyR2 of P93-to-P95_circ04to05.tif:1	0.368	0.368
30	single-RyR2 of P93-to-P95_circ04to05.tif:1	0.398	0.368
31	single-RyR2 of P93-to-P95_circ04to05.tif:1	0.428	0.368
32	single-RyR2 of P93-to-P95_circ04to05.tif:1	0.458	0.368
33	single-RyR2 of P93-to-P95_circ04to05.tif:1	0.488	0.368
34	single-RyR2 of P93-to-P95_circ04to05.tif:1	0.518	0.368
35	single-RyR2 of P93-to-P95_circ04to05.tif:1	0.548	0.368
36	single-RyR2 of P93-to-P95_circ04to05.tif:1	0.578	0.368
37	single-RyR2 of P93-to-P95_circ04to05.tif:1	0.368	0.398
38	single-RyR2 of P93-to-P95_circ04to05.tif:1	0.398	0.398
39	single-RyR2 of P93-to-P95_circ04to05.tif:1	0.428	0.398
40	single-RyR2 of P93-to-P95_circ04to05.tif:1	0.458	0.398
41	single-RyR2 of P93-to-P95_circ04to05.tif:1	0.488	0.398
42	single-RyR2 of P93-to-P95_circ04to05.tif:1	0.518	0.398
43	single-RyR2 of P93-to-P95_circ04to05.tif:1	0.548	0.398
44	single-RyR2 of P93-to-P95_circ04to05.tif:1	0.368	0.428
45	single-RyR2 of P93-to-P95_circ04to05.tif:1	0.398	0.428
46	single-RyR2 of P93-to-P95_circ04to05.tif:1	0.428	0.428
47	single-RyR2 of P93-to-P95_circ04to05.tif:1	0.458	0.428
48	single-RyR2 of P93-to-P95_circ04to05.tif:1	0.488	0.428
49	single-RyR2 of P93-to-P95_circ04to05.tif:1	0.518	0.428
50	single-RyR2 of P93-to-P95_circ04to05.tif:1	0.368	0.458
51	single-RyR2 of P93-to-P95_circ04to05.tif:1	0.398	0.458
52	single-RyR2 of P93-to-P95_circ04to05.tif:1	0.428	0.458
53	single-RyR2 of P93-to-P95_circ04to05.tif:1	0.458	0.458
54	single-RyR2 of P93-to-P95_circ04to05.tif:1	0.488	0.458
55	single-RyR2 of P93-to-P95_circ04to05.tif:1	0.368	0.488
56	single-RyR2 of P93-to-P95_circ04to05.tif:1	0.398	0.488
57	single-RyR2 of P93-to-P95_circ04to05.tif:1	0.428	0.488
58	single-RyR2 of P93-to-P95_circ04to05.tif:1	0.458	0.488
59	single-RyR2 of P93-to-P95_circ04to05.tif:1	0.368	0.518
60	single-RyR2 of P93-to-P95_circ04to05.tif:1	0.398	0.518
61	single-RyR2 of P93-to-P95_circ04to05.tif:1	0.428	0.518
62	single-RyR2 of P93-to-P95_circ04to05.tif:1	0.458	0.518
63	single-RyR2 of P93-to-P95_circ04to05.tif:1	0.368	0.548
64	single-RyR2 of P93-to-P95_circ04to05.tif:1	0.398	0.548
65	single-RyR2 of P93-to-P95_circ04to05.tif:1	0.428	0.548
66	single-RyR2 of P93-to-P95_circ04to05.tif:1	0.458	0.548
67	single-RyR2 of P93-to-P95_circ04to05.tif:1	0.338	0.578
68	single-RyR2 of P93-to-P95_circ04to05.tif:1	0.368	0.578
69	single-RyR2 of P93-to-P95_circ04to05.tif:1	0.398	0.578
70	single-RyR2 of P93-to-P95_circ04to05.tif:1	0.428	0.578
71	single-RyR2 of P93-to-P95_circ04to05.tif:1	0.458	0.578
72	single-RyR2 of P93-to-P95_circ04to05.tif:1	0.368	0.608
73	single-RyR2 of P93-to-P95_circ04to05.tif:1	0.398	0.608
74	single-RyR2 of P93-to-P95_circ04to05.tif:1	0.428	0.608
75	single-RyR2 of P93-to-P95_circ04to05.tif:1	0.458	0.608
76	single-RyR2 of P93-to-P95_circ04to05.tif:1	0.368	0.638
77	single-RyR2 of P93-to-P95_circ04to05.tif:1	0.398	0.638
78	single-RyR2 of P93-to-P95_circ04to05.tif:1	0.428	0.638
79	single-RyR2 of P93-to-P95_circ04to05.tif:1	0.458	0.638
80	single-RyR2 of P93-to-P95_circ04to05.tif:1	0.398	0.668
81	single-RyR2 of P93-to-P95_circ04to05.tif:1	0.428	0.668
82	single-RyR2 of P93-to-P95_circ04to05.tif:1	0.458	0.668
83	single-RyR2 of P93-to-P95_circ04to05.tif:1	0.488	0.668
84	single-RyR2 of P93-to-P95_circ04to05.tif:1	0.518	0.668
85	single-RyR2 of P93-to-P95_circ04to05.tif:1	0.398	0.698
86	single-RyR2 of P93-to-P95_circ04to05.tif:1	0.428	0.698
87	single-RyR2 of P93-to-P95_circ04to05.tif:1	0.458	0.698
88	single-RyR2 of P93-to-P95_circ04to05.tif:1	0.488	0.698
89	single-RyR2 of P93-to-P95_circ04to05.tif:1	0.518	0.698
90	single-RyR2 of P93-to-P95_circ04to05.tif:1	0.428	0.728
91	single-RyR2 of P93-to-P95_circ04to05.tif:1	0.458	0.728
92	single-RyR2 of P93-to-P95_circ04to05.tif:1	0.488	0.728
93	single-RyR2 of P93-to-P95_circ04to05.tif:1	0.518	0.728
94	single-RyR2 of P93-to-P95_circ04to05.tif:1	0.488	0.758
