# Supplementary material for: On the Adjacency Matrix of RyR2 Cluster Structures
Source: PLoS Comput Biol. 2015 Nov 6;11(11):e1004521. doi: 10.1371/journal.pcbi.1004521 (PMC4636394; doi:10.1371/journal.pcbi.1004521)
Supplement: S1 Dataset — (ZIP) [file pcbi.1004521.s001.zip › Coordinates/P93-to-P95_circ04to05_25.txt]

	Label	X	Y
1	single-RyR2 of P93-to-P95_circ04to05.tif	0.488	0.278
2	single-RyR2 of P93-to-P95_circ04to05.tif	0.518	0.278
3	single-RyR2 of P93-to-P95_circ04to05.tif	0.398	0.308
4	single-RyR2 of P93-to-P95_circ04to05.tif	0.428	0.308
5	single-RyR2 of P93-to-P95_circ04to05.tif	0.458	0.308
6	single-RyR2 of P93-to-P95_circ04to05.tif	0.488	0.308
7	single-RyR2 of P93-to-P95_circ04to05.tif	0.518	0.308
8	single-RyR2 of P93-to-P95_circ04to05.tif	0.548	0.308
9	single-RyR2 of P93-to-P95_circ04to05.tif	0.398	0.338
10	single-RyR2 of P93-to-P95_circ04to05.tif	0.428	0.338
11	single-RyR2 of P93-to-P95_circ04to05.tif	0.458	0.338
12	single-RyR2 of P93-to-P95_circ04to05.tif	0.488	0.338
13	single-RyR2 of P93-to-P95_circ04to05.tif	0.518	0.338
14	single-RyR2 of P93-to-P95_circ04to05.tif	0.548	0.338
15	single-RyR2 of P93-to-P95_circ04to05.tif	0.578	0.338
16	single-RyR2 of P93-to-P95_circ04to05.tif	0.398	0.368
17	single-RyR2 of P93-to-P95_circ04to05.tif	0.428	0.368
18	single-RyR2 of P93-to-P95_circ04to05.tif	0.458	0.368
19	single-RyR2 of P93-to-P95_circ04to05.tif	0.488	0.368
20	single-RyR2 of P93-to-P95_circ04to05.tif	0.518	0.368
21	single-RyR2 of P93-to-P95_circ04to05.tif	0.548	0.368
22	single-RyR2 of P93-to-P95_circ04to05.tif	0.398	0.398
23	single-RyR2 of P93-to-P95_circ04to05.tif	0.428	0.398
24	single-RyR2 of P93-to-P95_circ04to05.tif	0.458	0.398
25	single-RyR2 of P93-to-P95_circ04to05.tif	0.488	0.398
26	single-RyR2 of P93-to-P95_circ04to05.tif	0.518	0.398
27	single-RyR2 of P93-to-P95_circ04to05.tif	0.398	0.428
28	single-RyR2 of P93-to-P95_circ04to05.tif	0.428	0.428
29	single-RyR2 of P93-to-P95_circ04to05.tif	0.458	0.428
30	single-RyR2 of P93-to-P95_circ04to05.tif	0.398	0.458
31	single-RyR2 of P93-to-P95_circ04to05.tif	0.428	0.458
32	single-RyR2 of P93-to-P95_circ04to05.tif	0.458	0.458
33	single-RyR2 of P93-to-P95_circ04to05.tif	0.488	0.458
34	single-RyR2 of P93-to-P95_circ04to05.tif	0.398	0.488
35	single-RyR2 of P93-to-P95_circ04to05.tif	0.428	0.488
36	single-RyR2 of P93-to-P95_circ04to05.tif	0.458	0.488
37	single-RyR2 of P93-to-P95_circ04to05.tif	0.488	0.488
38	single-RyR2 of P93-to-P95_circ04to05.tif	0.518	0.488
39	single-RyR2 of P93-to-P95_circ04to05.tif	0.548	0.488
40	single-RyR2 of P93-to-P95_circ04to05.tif	0.398	0.518
41	single-RyR2 of P93-to-P95_circ04to05.tif	0.428	0.518
42	single-RyR2 of P93-to-P95_circ04to05.tif	0.458	0.518
43	single-RyR2 of P93-to-P95_circ04to05.tif	0.488	0.518
44	single-RyR2 of P93-to-P95_circ04to05.tif	0.518	0.518
45	single-RyR2 of P93-to-P95_circ04to05.tif	0.548	0.518
46	single-RyR2 of P93-to-P95_circ04to05.tif	0.578	0.518
47	single-RyR2 of P93-to-P95_circ04to05.tif	0.428	0.548
48	single-RyR2 of P93-to-P95_circ04to05.tif	0.458	0.548
49	single-RyR2 of P93-to-P95_circ04to05.tif	0.488	0.548
50	single-RyR2 of P93-to-P95_circ04to05.tif	0.518	0.548
51	single-RyR2 of P93-to-P95_circ04to05.tif	0.548	0.548
52	single-RyR2 of P93-to-P95_circ04to05.tif	0.578	0.548
53	single-RyR2 of P93-to-P95_circ04to05.tif	0.608	0.548
54	single-RyR2 of P93-to-P95_circ04to05.tif	0.398	0.578
55	single-RyR2 of P93-to-P95_circ04to05.tif	0.428	0.578
56	single-RyR2 of P93-to-P95_circ04to05.tif	0.458	0.578
57	single-RyR2 of P93-to-P95_circ04to05.tif	0.488	0.578
58	single-RyR2 of P93-to-P95_circ04to05.tif	0.518	0.578
59	single-RyR2 of P93-to-P95_circ04to05.tif	0.548	0.578
60	single-RyR2 of P93-to-P95_circ04to05.tif	0.578	0.578
61	single-RyR2 of P93-to-P95_circ04to05.tif	0.608	0.578
62	single-RyR2 of P93-to-P95_circ04to05.tif	0.398	0.608
63	single-RyR2 of P93-to-P95_circ04to05.tif	0.428	0.608
64	single-RyR2 of P93-to-P95_circ04to05.tif	0.458	0.608
65	single-RyR2 of P93-to-P95_circ04to05.tif	0.488	0.608
66	single-RyR2 of P93-to-P95_circ04to05.tif	0.518	0.608
67	single-RyR2 of P93-to-P95_circ04to05.tif	0.548	0.608
68	single-RyR2 of P93-to-P95_circ04to05.tif	0.578	0.608
69	single-RyR2 of P93-to-P95_circ04to05.tif	0.398	0.638
70	single-RyR2 of P93-to-P95_circ04to05.tif	0.428	0.638
71	single-RyR2 of P93-to-P95_circ04to05.tif	0.458	0.638
72	single-RyR2 of P93-to-P95_circ04to05.tif	0.488	0.638
73	single-RyR2 of P93-to-P95_circ04to05.tif	0.518	0.638
74	single-RyR2 of P93-to-P95_circ04to05.tif	0.548	0.638
75	single-RyR2 of P93-to-P95_circ04to05.tif	0.578	0.638
76	single-RyR2 of P93-to-P95_circ04to05.tif	0.398	0.668
77	single-RyR2 of P93-to-P95_circ04to05.tif	0.428	0.668
78	single-RyR2 of P93-to-P95_circ04to05.tif	0.458	0.668
79	single-RyR2 of P93-to-P95_circ04to05.tif	0.488	0.668
80	single-RyR2 of P93-to-P95_circ04to05.tif	0.518	0.668
81	single-RyR2 of P93-to-P95_circ04to05.tif	0.548	0.668
82	single-RyR2 of P93-to-P95_circ04to05.tif	0.398	0.698
83	single-RyR2 of P93-to-P95_circ04to05.tif	0.428	0.698
84	single-RyR2 of P93-to-P95_circ04to05.tif	0.458	0.698
85	single-RyR2 of P93-to-P95_circ04to05.tif	0.488	0.698
86	single-RyR2 of P93-to-P95_circ04to05.tif	0.518	0.698
