# Supplementary material for: On the Adjacency Matrix of RyR2 Cluster Structures
Source: PLoS Comput Biol. 2015 Nov 6;11(11):e1004521. doi: 10.1371/journal.pcbi.1004521 (PMC4636394; doi:10.1371/journal.pcbi.1004521)
Supplement: S1 Dataset — (ZIP) [file pcbi.1004521.s001.zip › Coordinates/P93-to-P95_circ04to05_6.txt]

	Label	X	Y
1	single-RyR2 of P93-to-P95_circ04to05.tif:1	0.428	0.188
2	single-RyR2 of P93-to-P95_circ04to05.tif:1	0.458	0.188
3	single-RyR2 of P93-to-P95_circ04to05.tif:1	0.488	0.188
4	single-RyR2 of P93-to-P95_circ04to05.tif:1	0.518	0.188
5	single-RyR2 of P93-to-P95_circ04to05.tif:1	0.428	0.218
6	single-RyR2 of P93-to-P95_circ04to05.tif:1	0.458	0.218
7	single-RyR2 of P93-to-P95_circ04to05.tif:1	0.488	0.218
8	single-RyR2 of P93-to-P95_circ04to05.tif:1	0.518	0.218
9	single-RyR2 of P93-to-P95_circ04to05.tif:1	0.428	0.248
10	single-RyR2 of P93-to-P95_circ04to05.tif:1	0.458	0.248
11	single-RyR2 of P93-to-P95_circ04to05.tif:1	0.488	0.248
12	single-RyR2 of P93-to-P95_circ04to05.tif:1	0.518	0.248
13	single-RyR2 of P93-to-P95_circ04to05.tif:1	0.428	0.278
14	single-RyR2 of P93-to-P95_circ04to05.tif:1	0.458	0.278
15	single-RyR2 of P93-to-P95_circ04to05.tif:1	0.488	0.278
16	single-RyR2 of P93-to-P95_circ04to05.tif:1	0.518	0.278
17	single-RyR2 of P93-to-P95_circ04to05.tif:1	0.428	0.308
18	single-RyR2 of P93-to-P95_circ04to05.tif:1	0.458	0.308
19	single-RyR2 of P93-to-P95_circ04to05.tif:1	0.488	0.308
20	single-RyR2 of P93-to-P95_circ04to05.tif:1	0.518	0.308
21	single-RyR2 of P93-to-P95_circ04to05.tif:1	0.428	0.338
22	single-RyR2 of P93-to-P95_circ04to05.tif:1	0.458	0.338
23	single-RyR2 of P93-to-P95_circ04to05.tif:1	0.488	0.338
24	single-RyR2 of P93-to-P95_circ04to05.tif:1	0.518	0.338
25	single-RyR2 of P93-to-P95_circ04to05.tif:1	0.458	0.368
26	single-RyR2 of P93-to-P95_circ04to05.tif:1	0.488	0.368
27	single-RyR2 of P93-to-P95_circ04to05.tif:1	0.518	0.368
28	single-RyR2 of P93-to-P95_circ04to05.tif:1	0.428	0.398
29	single-RyR2 of P93-to-P95_circ04to05.tif:1	0.458	0.398
30	single-RyR2 of P93-to-P95_circ04to05.tif:1	0.488	0.398
31	single-RyR2 of P93-to-P95_circ04to05.tif:1	0.518	0.398
32	single-RyR2 of P93-to-P95_circ04to05.tif:1	0.428	0.428
33	single-RyR2 of P93-to-P95_circ04to05.tif:1	0.458	0.428
34	single-RyR2 of P93-to-P95_circ04to05.tif:1	0.488	0.428
35	single-RyR2 of P93-to-P95_circ04to05.tif:1	0.518	0.428
36	single-RyR2 of P93-to-P95_circ04to05.tif:1	0.548	0.428
37	single-RyR2 of P93-to-P95_circ04to05.tif:1	0.428	0.458
38	single-RyR2 of P93-to-P95_circ04to05.tif:1	0.458	0.458
39	single-RyR2 of P93-to-P95_circ04to05.tif:1	0.488	0.458
40	single-RyR2 of P93-to-P95_circ04to05.tif:1	0.518	0.458
41	single-RyR2 of P93-to-P95_circ04to05.tif:1	0.548	0.458
42	single-RyR2 of P93-to-P95_circ04to05.tif:1	0.428	0.488
43	single-RyR2 of P93-to-P95_circ04to05.tif:1	0.458	0.488
44	single-RyR2 of P93-to-P95_circ04to05.tif:1	0.488	0.488
45	single-RyR2 of P93-to-P95_circ04to05.tif:1	0.518	0.488
46	single-RyR2 of P93-to-P95_circ04to05.tif:1	0.548	0.488
47	single-RyR2 of P93-to-P95_circ04to05.tif:1	0.428	0.518
48	single-RyR2 of P93-to-P95_circ04to05.tif:1	0.458	0.518
49	single-RyR2 of P93-to-P95_circ04to05.tif:1	0.488	0.518
50	single-RyR2 of P93-to-P95_circ04to05.tif:1	0.518	0.518
51	single-RyR2 of P93-to-P95_circ04to05.tif:1	0.548	0.518
52	single-RyR2 of P93-to-P95_circ04to05.tif:1	0.428	0.548
53	single-RyR2 of P93-to-P95_circ04to05.tif:1	0.458	0.548
54	single-RyR2 of P93-to-P95_circ04to05.tif:1	0.488	0.548
55	single-RyR2 of P93-to-P95_circ04to05.tif:1	0.518	0.548
56	single-RyR2 of P93-to-P95_circ04to05.tif:1	0.548	0.548
57	single-RyR2 of P93-to-P95_circ04to05.tif:1	0.428	0.578
58	single-RyR2 of P93-to-P95_circ04to05.tif:1	0.458	0.578
59	single-RyR2 of P93-to-P95_circ04to05.tif:1	0.488	0.578
60	single-RyR2 of P93-to-P95_circ04to05.tif:1	0.518	0.578
61	single-RyR2 of P93-to-P95_circ04to05.tif:1	0.548	0.578
62	single-RyR2 of P93-to-P95_circ04to05.tif:1	0.578	0.578
63	single-RyR2 of P93-to-P95_circ04to05.tif:1	0.458	0.608
64	single-RyR2 of P93-to-P95_circ04to05.tif:1	0.488	0.608
65	single-RyR2 of P93-to-P95_circ04to05.tif:1	0.518	0.608
66	single-RyR2 of P93-to-P95_circ04to05.tif:1	0.548	0.608
67	single-RyR2 of P93-to-P95_circ04to05.tif:1	0.578	0.608
68	single-RyR2 of P93-to-P95_circ04to05.tif:1	0.458	0.638
69	single-RyR2 of P93-to-P95_circ04to05.tif:1	0.488	0.638
70	single-RyR2 of P93-to-P95_circ04to05.tif:1	0.518	0.638
71	single-RyR2 of P93-to-P95_circ04to05.tif:1	0.548	0.638
72	single-RyR2 of P93-to-P95_circ04to05.tif:1	0.578	0.638
73	single-RyR2 of P93-to-P95_circ04to05.tif:1	0.458	0.668
74	single-RyR2 of P93-to-P95_circ04to05.tif:1	0.488	0.668
75	single-RyR2 of P93-to-P95_circ04to05.tif:1	0.518	0.668
76	single-RyR2 of P93-to-P95_circ04to05.tif:1	0.548	0.668
77	single-RyR2 of P93-to-P95_circ04to05.tif:1	0.578	0.668
78	single-RyR2 of P93-to-P95_circ04to05.tif:1	0.458	0.698
79	single-RyR2 of P93-to-P95_circ04to05.tif:1	0.488	0.698
80	single-RyR2 of P93-to-P95_circ04to05.tif:1	0.518	0.698
81	single-RyR2 of P93-to-P95_circ04to05.tif:1	0.548	0.698
82	single-RyR2 of P93-to-P95_circ04to05.tif:1	0.578	0.698
83	single-RyR2 of P93-to-P95_circ04to05.tif:1	0.458	0.728
84	single-RyR2 of P93-to-P95_circ04to05.tif:1	0.488	0.728
85	single-RyR2 of P93-to-P95_circ04to05.tif:1	0.518	0.728
86	single-RyR2 of P93-to-P95_circ04to05.tif:1	0.548	0.728
87	single-RyR2 of P93-to-P95_circ04to05.tif:1	0.578	0.728
88	single-RyR2 of P93-to-P95_circ04to05.tif:1	0.488	0.758
89	single-RyR2 of P93-to-P95_circ04to05.tif:1	0.518	0.758
90	single-RyR2 of P93-to-P95_circ04to05.tif:1	0.548	0.758
91	single-RyR2 of P93-to-P95_circ04to05.tif:1	0.578	0.758
92	single-RyR2 of P93-to-P95_circ04to05.tif:1	0.488	0.788
93	single-RyR2 of P93-to-P95_circ04to05.tif:1	0.518	0.788
94	single-RyR2 of P93-to-P95_circ04to05.tif:1	0.548	0.788
95	single-RyR2 of P93-to-P95_circ04to05.tif:1	0.488	0.818
96	single-RyR2 of P93-to-P95_circ04to05.tif:1	0.518	0.818
