# Supplementary material for: On the Adjacency Matrix of RyR2 Cluster Structures
Source: PLoS Comput Biol. 2015 Nov 6;11(11):e1004521. doi: 10.1371/journal.pcbi.1004521 (PMC4636394; doi:10.1371/journal.pcbi.1004521)
Supplement: S1 Dataset — (ZIP) [file pcbi.1004521.s001.zip › Coordinates/P93-to-P95_circ04to05_8.txt]

	Label	X	Y
1	single-RyR2 of P93-to-P95_circ04to05.tif:1	0.458	0.308
2	single-RyR2 of P93-to-P95_circ04to05.tif:1	0.488	0.308
3	single-RyR2 of P93-to-P95_circ04to05.tif:1	0.518	0.308
4	single-RyR2 of P93-to-P95_circ04to05.tif:1	0.458	0.338
5	single-RyR2 of P93-to-P95_circ04to05.tif:1	0.488	0.338
6	single-RyR2 of P93-to-P95_circ04to05.tif:1	0.518	0.338
7	single-RyR2 of P93-to-P95_circ04to05.tif:1	0.548	0.338
8	single-RyR2 of P93-to-P95_circ04to05.tif:1	0.488	0.368
9	single-RyR2 of P93-to-P95_circ04to05.tif:1	0.518	0.368
10	single-RyR2 of P93-to-P95_circ04to05.tif:1	0.548	0.368
11	single-RyR2 of P93-to-P95_circ04to05.tif:1	0.578	0.368
12	single-RyR2 of P93-to-P95_circ04to05.tif:1	0.488	0.398
13	single-RyR2 of P93-to-P95_circ04to05.tif:1	0.518	0.398
14	single-RyR2 of P93-to-P95_circ04to05.tif:1	0.548	0.398
15	single-RyR2 of P93-to-P95_circ04to05.tif:1	0.578	0.398
16	single-RyR2 of P93-to-P95_circ04to05.tif:1	0.488	0.428
17	single-RyR2 of P93-to-P95_circ04to05.tif:1	0.518	0.428
18	single-RyR2 of P93-to-P95_circ04to05.tif:1	0.548	0.428
19	single-RyR2 of P93-to-P95_circ04to05.tif:1	0.578	0.428
20	single-RyR2 of P93-to-P95_circ04to05.tif:1	0.488	0.458
21	single-RyR2 of P93-to-P95_circ04to05.tif:1	0.518	0.458
22	single-RyR2 of P93-to-P95_circ04to05.tif:1	0.548	0.458
23	single-RyR2 of P93-to-P95_circ04to05.tif:1	0.578	0.458
24	single-RyR2 of P93-to-P95_circ04to05.tif:1	0.458	0.488
25	single-RyR2 of P93-to-P95_circ04to05.tif:1	0.488	0.488
26	single-RyR2 of P93-to-P95_circ04to05.tif:1	0.518	0.488
27	single-RyR2 of P93-to-P95_circ04to05.tif:1	0.548	0.488
28	single-RyR2 of P93-to-P95_circ04to05.tif:1	0.578	0.488
29	single-RyR2 of P93-to-P95_circ04to05.tif:1	0.458	0.518
30	single-RyR2 of P93-to-P95_circ04to05.tif:1	0.488	0.518
31	single-RyR2 of P93-to-P95_circ04to05.tif:1	0.518	0.518
32	single-RyR2 of P93-to-P95_circ04to05.tif:1	0.548	0.518
33	single-RyR2 of P93-to-P95_circ04to05.tif:1	0.578	0.518
34	single-RyR2 of P93-to-P95_circ04to05.tif:1	0.608	0.518
35	single-RyR2 of P93-to-P95_circ04to05.tif:1	0.428	0.548
36	single-RyR2 of P93-to-P95_circ04to05.tif:1	0.458	0.548
37	single-RyR2 of P93-to-P95_circ04to05.tif:1	0.488	0.548
38	single-RyR2 of P93-to-P95_circ04to05.tif:1	0.518	0.548
39	single-RyR2 of P93-to-P95_circ04to05.tif:1	0.548	0.548
40	single-RyR2 of P93-to-P95_circ04to05.tif:1	0.578	0.548
41	single-RyR2 of P93-to-P95_circ04to05.tif:1	0.608	0.548
42	single-RyR2 of P93-to-P95_circ04to05.tif:1	0.638	0.548
43	single-RyR2 of P93-to-P95_circ04to05.tif:1	0.368	0.578
44	single-RyR2 of P93-to-P95_circ04to05.tif:1	0.398	0.578
45	single-RyR2 of P93-to-P95_circ04to05.tif:1	0.428	0.578
46	single-RyR2 of P93-to-P95_circ04to05.tif:1	0.458	0.578
47	single-RyR2 of P93-to-P95_circ04to05.tif:1	0.488	0.578
48	single-RyR2 of P93-to-P95_circ04to05.tif:1	0.518	0.578
49	single-RyR2 of P93-to-P95_circ04to05.tif:1	0.548	0.578
50	single-RyR2 of P93-to-P95_circ04to05.tif:1	0.578	0.578
51	single-RyR2 of P93-to-P95_circ04to05.tif:1	0.608	0.578
52	single-RyR2 of P93-to-P95_circ04to05.tif:1	0.638	0.578
53	single-RyR2 of P93-to-P95_circ04to05.tif:1	0.368	0.608
54	single-RyR2 of P93-to-P95_circ04to05.tif:1	0.398	0.608
55	single-RyR2 of P93-to-P95_circ04to05.tif:1	0.428	0.608
56	single-RyR2 of P93-to-P95_circ04to05.tif:1	0.458	0.608
57	single-RyR2 of P93-to-P95_circ04to05.tif:1	0.488	0.608
58	single-RyR2 of P93-to-P95_circ04to05.tif:1	0.518	0.608
59	single-RyR2 of P93-to-P95_circ04to05.tif:1	0.548	0.608
60	single-RyR2 of P93-to-P95_circ04to05.tif:1	0.578	0.608
61	single-RyR2 of P93-to-P95_circ04to05.tif:1	0.608	0.608
62	single-RyR2 of P93-to-P95_circ04to05.tif:1	0.638	0.608
63	single-RyR2 of P93-to-P95_circ04to05.tif:1	0.668	0.608
64	single-RyR2 of P93-to-P95_circ04to05.tif:1	0.368	0.638
65	single-RyR2 of P93-to-P95_circ04to05.tif:1	0.398	0.638
66	single-RyR2 of P93-to-P95_circ04to05.tif:1	0.428	0.638
67	single-RyR2 of P93-to-P95_circ04to05.tif:1	0.458	0.638
68	single-RyR2 of P93-to-P95_circ04to05.tif:1	0.488	0.638
69	single-RyR2 of P93-to-P95_circ04to05.tif:1	0.518	0.638
70	single-RyR2 of P93-to-P95_circ04to05.tif:1	0.548	0.638
71	single-RyR2 of P93-to-P95_circ04to05.tif:1	0.578	0.638
72	single-RyR2 of P93-to-P95_circ04to05.tif:1	0.608	0.638
73	single-RyR2 of P93-to-P95_circ04to05.tif:1	0.638	0.638
74	single-RyR2 of P93-to-P95_circ04to05.tif:1	0.668	0.638
75	single-RyR2 of P93-to-P95_circ04to05.tif:1	0.428	0.668
76	single-RyR2 of P93-to-P95_circ04to05.tif:1	0.458	0.668
77	single-RyR2 of P93-to-P95_circ04to05.tif:1	0.488	0.668
78	single-RyR2 of P93-to-P95_circ04to05.tif:1	0.518	0.668
79	single-RyR2 of P93-to-P95_circ04to05.tif:1	0.578	0.668
80	single-RyR2 of P93-to-P95_circ04to05.tif:1	0.608	0.668
81	single-RyR2 of P93-to-P95_circ04to05.tif:1	0.638	0.668
82	single-RyR2 of P93-to-P95_circ04to05.tif:1	0.668	0.668
83	single-RyR2 of P93-to-P95_circ04to05.tif:1	0.428	0.698
84	single-RyR2 of P93-to-P95_circ04to05.tif:1	0.458	0.698
85	single-RyR2 of P93-to-P95_circ04to05.tif:1	0.488	0.698
86	single-RyR2 of P93-to-P95_circ04to05.tif:1	0.608	0.698
87	single-RyR2 of P93-to-P95_circ04to05.tif:1	0.638	0.698
88	single-RyR2 of P93-to-P95_circ04to05.tif:1	0.668	0.698
